# Supplementary material for: Influence of Systematic Gaze Patterns in Navigation and Search Tasks with Simulated Retinitis Pigmentosa
Source: Brain Sci. 2021 Feb 12;11(2):223. doi: 10.3390/brainsci11020223 (PMC7917782; doi:10.3390/brainsci11020223)
Supplement: Supplementary file 1 [file brainsci-11-00223-s001.zip]

Archive with 5 entries (5 files):
- Table S1 - Navigation Task Results.xlsx
- Table S2 - Search Task Results.xlsx
- Table S3 - Navigation Task Gaze Variability.xlsx
- Table S4 - Search Task Gaze Variability.xlsx
- Table S5 - Questionnaire Results.xlsx
