# Supplementary material for: Influence of Systematic Gaze Patterns in Navigation and Search Tasks with Simulated Retinitis Pigmentosa
Source: Brain Sci. 2021 Feb 12;11(2):223. doi: 10.3390/brainsci11020223 (PMC7917782; doi:10.3390/brainsci11020223)
Supplement: Supplementary file 1 [file brainsci-11-00223-s001.zip › Table S1 - Navigation Task Results.xlsx]

## Sheet: Sheet1
Participant	Session	Trial	TrialType	totalDFoV	DFoV_1sec	DFoV_3sec	DFoV_5sec	DFoV_10sec	StaticCollision	PedestrianCollision	HangingCollision	TotalCollision	TrialTime
1	1	1	Left-Right	13.9	1.81	3.49	4.66	6.61	0	1	0	1	79.06
1	1	2	Left-Right	11.37	1.53	2.9	3.94	5.93	1	0	0	1	36.18
1	1	3	Left-Right	15.04	1.73	3.36	4.56	6.36	0	0	0	0	60.2
1	1	4	Left-Right	17.92	1.81	3.68	5.19	8.07	1	0	0	1	72.68
1	1	5	Left-Right	18.81	1.93	3.97	5.51	8.08	0	0	0	0	73.26
1	1	6	Left-Right	18.76	1.8	3.57	5.02	7.82	3	0	0	3	74.48
1	1	7	Left-Right	12.35	1.69	3.3	4.24	5.86	0	0	0	0	40.4
1	1	8	Left-Right	15.6	1.89	3.84	5.23	7.55	0	0	0	0	43.02
1	1	9	Left-Right	25.77	2.04	4.54	6.39	9.59	0	0	0	0	57.72
1	1	10	Left-Right	18.35	1.88	4.1	5.55	7.95	3	0	0	3	60.94
1	1	11	Left-Right	16.47	1.76	3.76	5.11	7.96	0	0	0	0	44.16
1	1	12	Left-Right	18.11	1.93	4.26	5.81	8.35	0	0	0	0	44.36
1	1	13	Left-Right	17.28	1.61	3.51	4.74	6.74	2	0	0	2	45.24
1	1	14	Left-Right	19.02	1.87	4.15	5.65	8.33	1	0	0	1	53.62
1	1	15	Left-Right	26.04	2.03	4.56	6.52	10.31	0	0	0	0	52.16
1	1	16	Left-Right	17.98	2.13	4.49	6.09	8.65	0	0	0	0	47.26
1	1	17	Left-Right	18.37	1.81	4.29	5.85	8.34	0	0	0	0	38
1	1	18	Left-Right	17.57	1.72	3.93	5.33	7.16	0	0	0	0	42.7
1	1	19	Left-Right	22.34	2.24	4.57	6.34	9.65	1	2	0	3	53.82
1	1	20	Left-Right	19.4	1.81	4.3	6.39	10.15	0	0	0	0	39.06
1	1	21	Left-Right	24.86	1.94	4.38	6.15	9.57	0	0	0	0	47.4
1	1	22	Left-Right	17.01	1.8	3.65	4.92	7.45	1	1	0	2	50.8
1	2	1	Radial	23.03	2.04	4.54	6.52	10.25	1	0	0	1	80.2
1	2	2	Radial	18.86	1.99	4.11	5.56	8.17	0	0	0	0	49.48
1	2	3	Radial	17.81	1.94	4	5.34	7.3	0	0	0	0	55.88
1	2	4	Radial	20.69	1.99	4.67	6.67	10.74	0	0	0	0	39.08
1	2	5	Radial	17	2.3	4.73	6.33	8.93	0	0	0	0	41.84
1	2	6	Radial	15.98	2.1	4.26	5.6	7.9	0	0	0	0	29.2
1	2	7	Radial	11.91	1.98	3.75	4.87	6.89	0	0	0	0	31.7
1	2	8	Radial	16.26	2.12	4.08	5.31	7.45	0	0	0	0	42.26
1	2	9	Radial	20.5	2.06	4.16	5.69	8.32	0	0	0	0	56.3
1	2	10	Radial	20.14	2.32	4.82	6.51	9.08	0	0	0	0	42.14
1	2	11	Radial	21.85	2.13	4.57	6.32	9.34	0	0	0	0	46.18
1	2	12	Radial	17.28	2.35	4.55	6.04	8.74	0	0	0	0	30.64
1	2	13	Radial	14.08	2.24	4.05	5.31	7.14	0	0	0	0	31.98
1	2	14	Radial	18.4	2.38	4.43	5.79	8.37	0	0	0	0	45.92
1	2	15	Radial	21.97	2.28	4.77	6.63	9.6	0	0	0	0	56.92
1	2	16	Radial	18.59	2.41	4.72	6.26	9.07	0	0	0	0	49.26
1	2	17	Radial	15.07	2.32	4.87	6.46	8.63	0	0	0	0	39.3
1	2	18	Radial	18.3	2.41	4.76	6.41	9.19	1	0	0	1	36
1	2	19	Radial	20.12	2.37	4.52	5.89	8.23	0	0	0	0	54.74
1	3	1	Free	13.25	1.96	4.09	5.39	7.46	1	0	0	1	32.96
1	3	2	Free	11.36	1.56	3.05	4.08	6.15	0	0	0	0	30.72
1	3	3	Free	14.78	1.7	3.87	5.33	7.74	1	0	0	1	34.68
1	3	4	Free	19.18	1.88	4.43	6.08	9.08	0	0	0	0	35.84
1	3	5	Free	13.68	1.95	4.22	5.46	7.11	0	0	0	0	26.02
1	3	6	Free	14.15	1.82	3.85	5.16	7.4	0	0	0	0	25.6
1	3	7	Free	14.76	1.95	3.83	4.78	6.12	0	0	0	0	36.48
1	3	8	Free	12.86	2.02	4.32	5.92	8.46	0	0	0	0	25.38
1	3	9	Free	12.56	1.81	4.01	5.37	7.98	0	0	0	0	23.76
1	3	10	Free	16.58	2.3	4.63	6.31	9.67	0	0	0	0	35.32
1	3	11	Free	15.89	1.8	4.19	5.4	7.67	0	0	0	0	35.9
1	3	12	Free	17.36	1.97	4.33	5.73	8.12	0	0	0	0	35.62
1	3	13	Free	15.64	2.08	4.49	6.15	8.73	0	0	0	0	31.34
1	3	14	Free	17.12	2.21	4.36	5.59	7.56	0	0	0	0	41.56
1	3	15	Free	16.43	2.09	4.53	6.19	9.04	0	0	0	0	28.38
1	3	16	Free	15.93	2.4	4.93	6.41	8.99	0	0	0	0	33.38
1	3	17	Free	17.43	2.47	5.4	7.3	10.97	0	0	0	0	32.16
1	3	18	Free	15.83	2.57	4.89	6.25	8.67	0	0	0	0	33.18
1	3	19	Free	15.55	2.17	4.49	6.01	8.62	1	0	0	1	31.24
1	3	20	Free	16.15	2.16	4.85	6.49	9.05	0	0	0	0	37.52
2	1	1	Radial	17.83	2.12	4.29	5.73	8.06	0	0	0	0	77.4
2	1	2	Radial	20.89	2.31	4.68	6.28	9.19	0	0	0	0	64.82
2	1	3	Radial	14.79	1.92	3.73	4.91	6.64	0	0	0	0	79.08
2	1	4	Radial	17.01	1.76	3.38	4.54	6.38	0	0	0	0	99.54
2	1	5	Radial	15.2	1.8	3.67	4.8	6.68	1	0	1	2	85.84
2	1	6	Radial	12.54	2.1	4.12	5.27	6.97	0	0	0	0	48.42
2	1	7	Radial	16.66	2.14	4.76	6.27	8.78	0	0	0	0	54.96
2	1	8	Radial	15.18	1.98	4	5.33	7.51	0	0	0	0	45.92
2	1	9	Radial	14.46	2.12	4.55	5.94	8.22	0	0	0	0	46.96
2	1	10	Radial	23	2.75	5.43	7.01	9.61	2	0	0	2	77.06
2	1	11	Radial	20.89	2.57	5.1	6.74	9.12	0	0	0	0	63.56
2	1	12	Radial	18.42	2.53	5.16	6.65	8.67	0	0	0	0	64.47
2	1	13	Radial	15.47	2.24	4.84	6.29	8.15	0	0	0	0	52.38
2	1	14	Radial	20.42	2.34	5.45	7.69	11.09	0	0	0	0	50.42
2	1	15	Radial	20.29	2.72	5.15	6.38	8.68	0	0	0	0	64.2
2	1	16	Radial	15.35	2.22	4.44	5.74	7.49	1	0	0	1	56.74
2	1	17	Radial	14.51	2.77	5.01	6.21	8.34	1	0	0	1	43.4
2	1	18	Radial	16.72	2.6	5.67	7.49	10.34	0	0	0	0	52.04
2	1	19	Radial	16.4	2.33	4.53	5.79	7.57	1	0	0	1	64.82
2	2	1	Free	12.5	1.78	4.04	5.29	7.15	0	0	0	0	32.02
2	2	2	Free	11.84	2.05	4.2	5.49	7.18	1	0	1	2	32.48
2	2	3	Free	13.22	2.1	4.21	5.39	6.66	0	0	0	0	48.18
2	2	4	Free	17.32	2.04	4.48	6.01	8.67	1	0	0	1	50.76
2	2	5	Free	11.29	1.72	4.05	5.52	7.13	0	0	0	0	32.58
2	2	6	Free	13.58	2.13	4.85	6.52	9.21	0	0	0	0	35.1
2	2	7	Free	12.55	2.07	4.36	5.65	7.22	0	0	0	0	33.62
2	2	8	Free	15.03	2.32	4.78	6.29	8.97	0	0	0	0	39.24
2	2	9	Free	10.34	2.28	4.29	5.35	7.07	0	0	0	0	25.46
2	2	10	Free	12.11	2.5	4.63	5.81	7.41	0	0	0	0	33.46
2	2	11	Free	12.26	2.03	4.54	5.88	7.52	0	0	0	0	36.53
2	2	12	Free	21.57	2.46	5.18	7.19	10.45	2	0	1	3	55.9
2	2	13	Free	15.47	2.55	5.17	6.51	8.21	0	0	0	0	36.92
2	2	14	Free	10.8	1.74	3.64	4.68	6.3	1	0	0	1	31.18
2	2	15	Free	13.05	2.15	4.04	5.36	7.42	0	2	0	2	38.2
2	2	16	Free	14.06	1.67	3.48	4.63	6.64	0	0	0	0	56.16
2	2	17	Free	10.27	1.93	4.05	5.25	6.89	0	0	0	0	30
2	2	18	Free	9	1.97	3.97	5.08	6.34	0	0	0	0	30.48
2	2	19	Free	11.08	2.22	4.77	5.96	7.33	0	0	0	0	26.14
2	2	20	Free	12.86	2.16	4.63	6.01	9.04	0	0	0	0	23.88
2	3	1	Left-Right	20.75	2.71	5.44	7.21	10.06	0	0	0	0	68.08
2	3	2	Left-Right	13.19	2.43	4.63	5.98	8.52	0	0	0	0	32.86
2	3	3	Left-Right	15.83	2.52	4.69	5.95	8.13	0	2	0	2	45.36
2	3	4	Left-Right	15.89	2.23	4.71	6.3	8.87	0	0	0	0	49.52
2	3	5	Left-Right	16.63	2.3	4.92	6.53	9.22	0	0	0	0	48.88
2	3	6	Left-Right	12.3	2.19	4.4	5.82	7.98	1	0	0	1	31.36
2	3	7	Left-Right	15.5	2.54	4.91	6.31	8.07	1	0	0	1	36.64
2	3	8	Left-Right	11.47	1.93	3.71	4.8	6.48	0	0	0	0	32.64
2	3	9	Left-Right	14.5	2.38	4.72	6.24	8.26	0	0	0	0	35.82
2	3	10	Left-Right	13.16	1.94	3.87	5.1	6.99	2	0	0	2	41.12
2	3	11	Left-Right	17.83	2.49	4.97	6.44	8.37	0	0	0	0	37.32
2	3	12	Left-Right	16.72	2.5	5.91	7.83	10.13	0	0	0	0	29.78
2	3	13	Left-Right	19.71	2.71	6.06	7.88	10.97	1	0	0	1	39.24
2	3	14	Left-Right	17.93	2.93	6.8	8.95	11.44	1	0	0	1	54.06
2	3	15	Left-Right	19.05	3.02	6.82	9.13	12.34	1	0	0	1	45.88
2	3	16	Left-Right	18.83	2.43	5.3	7.13	9.6	1	0	0	1	59.32
2	3	17	Left-Right	16.59	2.3	5.63	7.54	10.27	0	0	0	0	30.22
2	3	18	Left-Right	20.37	3.09	6.6	8.65	11.11	0	0	0	0	43.68
2	3	19	Left-Right	15.02	2.48	4.95	6.44	8.27	0	2	0	2	40.7
2	3	20	Left-Right	19.39	2.68	6.06	7.93	10.81	0	0	0	0	40.56
3	1	1	Free	13.55	2.61	4.91	6.47	8.77	0	0	0	0	37.22
3	1	2	Free	10.78	1.99	3.95	5.16	6.85	0	0	0	0	36.04
3	1	3	Free	12.21	2.45	4.63	5.89	7.53	0	0	0	0	34.84
3	1	4	Free	10.83	1.92	3.53	4.55	6.27	0	1	0	1	47.38
3	1	5	Free	12.59	1.86	3.8	5.15	6.87	0	2	0	2	48.5
3	1	6	Free	12.93	2.23	4.2	5.43	7.27	0	0	0	0	45.36
3	1	7	Free	11.48	2.17	4.29	5.59	7.07	0	0	1	1	44.3
3	1	8	Free	11.61	2.15	4.22	5.5	7.19	1	0	0	1	41.24
3	1	9	Free	20.15	2.42	4.71	6.29	9.48	1	0	0	1	53.2
3	1	10	Free	9.55	2.15	4.13	5.04	6.28	0	0	0	0	36.3
3	1	11	Free	14.57	2.24	4.36	5.8	8.07	0	0	1	1	39.18
3	1	12	Free	11.95	2.6	4.72	5.94	7.72	0	0	0	0	35.48
3	1	13	Free	13.53	1.88	3.77	4.82	6.55	1	0	0	1	39.5
3	1	14	Free	11.81	2.44	4.56	5.81	7.71	0	0	0	0	31.32
3	1	15	Free	19.84	2.5	5.06	6.83	9.83	1	0	0	1	41.34
3	1	16	Free	13.45	2.54	4.53	5.83	7.84	0	0	0	0	39.46
3	1	17	Free	13.44	2.16	4.46	5.78	7.66	0	0	0	0	35.7
3	1	18	Free	12.26	2.22	4.47	5.69	7.69	0	0	0	0	32.54
3	1	19	Free	10.33	2.19	4.12	5.29	7.24	0	0	0	0	29.56
3	1	20	Free	10.08	2.23	4.25	5.22	6.81	0	0	0	0	28.18
3	1	21	Free	9.56	1.67	3.5	4.72	6.59	0	0	0	0	27.18
3	2	1	Left-Right	14.65	2.42	4.66	6.32	8.81	0	0	0	0	39.62
3	2	2	Left-Right	14.18	2.7	5.37	7.07	9.01	0	0	0	0	31.24
3	2	3	Left-Right	11.99	2.19	4.81	6.19	8.29	0	0	0	0	27.32
3	2	4	Left-Right	14.38	2.14	4.23	5.51	7.3	0	0	0	0	30.34
3	2	5	Left-Right	13.67	2.22	4.84	6.26	8.33	0	0	0	0	25.94
3	2	6	Left-Right	15.36	2.15	4.82	6.62	9.66	0	0	0	0	30.64
3	2	7	Left-Right	15.41	2.59	5.23	7.06	10.21	0	0	0	0	28.76
3	2	8	Left-Right	12.58	2.09	4.44	5.87	7.83	0	0	0	0	26.16
3	2	9	Left-Right	16.24	2.7	5.24	6.64	8.39	0	0	0	0	26.54
3	2	10	Left-Right	14.33	2.41	4.8	6.22	8.89	0	0	0	0	27.64
3	2	11	Left-Right	14.76	2.94	5.61	7.19	9.78	0	0	0	0	30.18
3	2	12	Left-Right	16.06	2.63	5.36	6.99	9.12	0	0	0	0	26.76
3	2	13	Left-Right	18.42	2.39	5.45	7.13	10.09	0	0	0	0	30.22
3	2	14	Left-Right	14.39	2.72	4.94	6.42	8.78	1	0	0	1	34.38
3	2	15	Left-Right	15.84	2.53	4.87	6.47	9.56	0	0	0	0	26.84
3	2	16	Left-Right	17.62	2.74	5.39	7.02	10.04	0	0	0	0	33.06
3	2	17	Left-Right	18.76	2.67	5.53	7.26	10.12	1	0	0	1	33.22
3	2	18	Left-Right	15.14	1.83	4.41	5.9	8.63	0	0	0	0	26.22
3	2	19	Left-Right	15.28	2.54	5.11	6.57	8.64	0	0	0	0	31.12
3	2	20	Left-Right	16.53	2.75	5.61	7.06	9.75	0	0	0	0	27.82
3	3	1	Radial	20.65	2.37	5.04	6.91	9.75	0	0	0	0	63.62
3	3	2	Radial	15.32	2.12	4.86	6.57	9.14	0	0	0	0	32.24
3	3	3	Radial	13.78	2.58	4.81	6.28	8.71	0	0	0	0	26.96
3	3	4	Radial	14.76	2.46	4.91	6.48	9.19	0	0	0	0	30.64
3	3	5	Radial	14.86	2.69	5.22	6.52	8.21	2	0	0	2	32.2
3	3	6	Radial	16.3	2.36	4.98	6.88	9.98	1	0	0	1	31.52
3	3	7	Radial	16.25	2.77	5.38	6.71	8.8	0	0	0	0	26.34
3	3	8	Radial	16.11	2.47	5.13	6.71	9.57	0	0	0	0	25.58
3	3	9	Radial	15.44	2.7	5.66	7.49	10.14	1	0	0	1	31.04
3	3	10	Radial	17.61	2.4	4.78	6.19	9.05	0	0	0	0	31.22
3	3	11	Radial	15.77	2.25	5.54	7.72	10.56	0	0	0	0	25.14
3	3	12	Radial	16.09	2.12	4.9	6.72	9.02	0	0	0	0	24.84
3	3	13	Radial	13.24	1.98	4.31	5.69	7.7	0	0	0	0	25.58
3	3	14	Radial	20.22	2.43	5.65	7.63	11.23	0	0	0	0	27.32
3	3	15	Radial	19.07	3.19	6.49	8.38	12	1	0	0	1	30.44
3	3	16	Radial	22.49	2.64	5.72	7.78	11.81	2	0	0	2	45.54
3	3	17	Radial	19.01	2.1	4.88	6.67	10.41	1	0	0	1	33
3	3	18	Radial	14.79	2.27	5.13	6.44	8.07	0	0	0	0	29.44
3	3	19	Radial	15.21	2.01	4.52	5.56	7.07	0	0	0	0	26.34
3	3	20	Radial	20.37	2.23	4.85	6.57	10.1	0	0	1	1	37.34
4	1	1	Free	29.28	2.37	4.93	6.89	10.79	3	0	0	3	82.88
4	1	2	Free	15.67	2.02	3.81	5.22	7.21	4	0	0	4	55.82
4	1	3	Free	18.72	2.28	4.51	6.09	8.83	1	0	0	1	47.6
4	1	4	Free	16.43	2.02	4.07	5.44	7.63	3	0	0	3	50.96
4	1	5	Free	19.99	2.4	4.85	6.58	9.87	3	0	0	3	40.26
4	1	6	Free	20.32	1.93	3.94	5.56	8.42	2	6	2	10	81.74
4	1	7	Free	16.82	2.21	4.21	5.65	8.01	1	0	0	1	59.24
4	1	8	Free	20.64	2.33	4.54	6.2	8.97	1	0	0	1	52.28
4	1	9	Free	17.45	2.11	4.04	5.4	8.12	1	0	1	2	62.16
4	1	10	Free	15.3	2.12	4.05	5.4	7.76	0	0	0	0	46.85
4	1	11	Free	27.68	2.16	4.54	6.4	9.81	4	0	0	4	92.1
4	1	12	Free	22.19	2.17	4.61	6.4	9.55	2	0	0	2	59.92
4	1	13	Free	40.77	2.74	5.53	7.58	11.68	3	0	0	3	86.24
4	1	14	Free	18.81	2.16	4.26	5.72	7.94	0	0	1	1	67.74
4	1	15	Free	15.42	1.81	3.43	4.53	6.77	1	2	0	3	36.08
4	1	16	Free	12.51	1.75	3.75	5.19	7.58	0	0	0	0	33.36
4	1	17	Free	15.23	2.29	4.44	6.14	8.63	3	0	1	4	46.98
4	1	18	Free	18.88	2.11	4.23	5.92	9.09	2	0	0	2	43.46
4	1	19	Free	21.46	2.38	4.7	6.26	9.29	0	0	0	0	45.58
4	1	20	Free	21.46	2.65	5.19	7.1	10.51	2	0	0	2	51.68
4	1	21	Free	12.47	1.61	3.22	4.32	6.79	0	0	0	0	27.74
4	2	1	Radial	42.78	2.79	6.19	8.67	13.29	2	0	0	2	105.74
4	2	2	Radial	29.34	2.82	5.99	8.37	12.47	3	0	0	3	83.22
4	2	3	Radial	21.07	2.45	4.94	6.59	9.56	0	0	0	0	59.44
4	2	4	Radial	25.66	2.25	4.77	6.56	9.73	2	0	0	2	79.32
4	2	5	Radial	30.05	2.66	5.75	7.92	11.85	2	0	0	2	67.46
4	2	6	Radial	24.06	2.34	5.31	7.21	10.29	0	0	0	0	59.2
4	2	7	Radial	29.78	2.78	5.67	7.59	10.76	1	0	0	1	66.22
4	2	8	Radial	26.73	2.19	5.21	7.47	11.15	2	0	0	2	56.56
4	2	9	Radial	19.93	2.35	4.65	6.44	9.66	1	0	0	1	52.22
4	2	10	Radial	22.93	2.68	5.38	7.19	10.44	1	1	0	2	46.76
4	2	11	Radial	21.13	2.87	5.92	7.7	10.79	1	0	0	1	73.54
4	2	12	Radial	22.67	2.22	4.51	6.17	9.15	0	0	0	0	66.58
4	2	13	Radial	24.59	2.48	5.41	7.59	11.49	1	0	0	1	62.96
4	2	14	Radial	26.49	2.38	5.45	7.71	11.45	2	0	0	2	53.38
4	2	15	Radial	21.27	2.32	4.75	6.5	10.01	0	0	0	0	47.94
4	2	16	Radial	21.63	2.28	4.66	6.14	8.51	1	0	0	1	67.04
4	2	17	Radial	23.65	2.61	5.34	7.32	10.65	0	2	0	2	60.6
4	2	18	Radial	27.86	2.57	5.02	6.97	11.31	1	0	0	1	49.86
4	2	19	Radial	24.59	2.56	5.23	7.1	10.61	1	0	0	1	58.8
4	2	20	Radial	24.81	2.36	4.49	6.13	9.48	1	0	0	1	57.2
4	3	1	Left-Right	26.78	3	6.29	8.7	12.47	0	1	0	1	84.06
4	3	2	Left-Right	26.22	2.51	5.41	7.37	11.22	1	0	0	1	77.46
4	3	3	Left-Right	19.02	2.17	4.58	6.08	8.69	1	0	0	1	50.42
4	3	4	Left-Right	21.67	2.49	5.28	7.17	10.41	1	0	0	1	53
4	3	5	Left-Right	20.1	2.25	5	7	10.47	2	0	0	2	64.42
4	3	6	Left-Right	28.47	2.26	5.03	7.11	11.04	0	0	0	0	67.18
4	3	7	Left-Right	21.49	2.79	5.79	7.88	11.22	1	0	0	1	43.22
4	3	8	Left-Right	16.89	2.07	4.17	5.84	8.86	0	0	0	0	43.28
4	3	9	Left-Right	27.9	2.4	5.34	7.45	11.18	2	0	0	2	59.74
4	3	10	Left-Right	27.02	3	7.02	9.68	14.78	0	0	0	0	45.62
4	3	11	Left-Right	24.35	3.12	6.97	9.48	13.35	0	0	0	0	66.56
4	3	12	Left-Right	30.89	3.16	6.67	9.05	13.07	0	0	0	0	67
4	3	13	Left-Right	31.95	2.89	6.49	9	13.33	1	0	0	1	69.5
4	3	14	Left-Right	21.93	2.47	5.24	6.93	9.89	1	0	0	1	57.44
4	3	15	Left-Right	25.76	2.59	5.53	7.47	11.27	0	0	0	0	65.7
4	3	16	Left-Right	26.83	3.02	6.6	8.92	13.06	0	0	0	0	51.5
4	3	17	Left-Right	28.2	2.52	6.35	9.27	14.43	1	0	0	1	60.54
4	3	18	Left-Right	28.7	2.74	6.69	9.43	14.37	3	0	0	3	56.92
4	3	19	Left-Right	26.16	2.5	5.85	8.21	12.13	0	0	0	0	61.72
4	3	20	Left-Right	22.6	2.81	5.69	7.48	10.66	0	3	0	3	54.24
5	1	1	Left-Right	22.21	2.01	3.94	5.27	7.65	0	0	0	0	125.4
5	1	2	Left-Right	15.63	1.73	3.31	4.29	6.01	0	0	0	0	67.4
5	1	3	Left-Right	15.93	1.9	3.36	4.32	6.11	0	0	0	0	49.2
5	1	4	Left-Right	14.17	1.52	3.22	4.4	6.46	0	0	0	0	45.02
5	1	5	Left-Right	13.35	1.75	3.39	4.46	6.36	0	0	0	0	31.42
5	1	6	Left-Right	19.86	1.75	3.49	4.83	7.24	0	0	0	0	87.36
5	1	7	Left-Right	17.71	1.6	3.34	4.65	7.06	2	0	0	2	61.26
5	1	8	Left-Right	16.34	2.02	4	5.39	7.78	0	0	0	0	54.74
5	1	9	Left-Right	23.23	2.01	4.27	5.88	9.29	0	1	0	1	59.92
5	1	10	Left-Right	13.71	1.74	3.24	4.42	6.59	1	0	0	1	34.52
5	1	11	Left-Right	21.17	2.21	4.51	6.34	9.91	1	0	0	1	56.58
5	1	12	Left-Right	11.99	1.62	3.29	4.49	6.82	0	0	0	0	37.38
5	1	13	Left-Right	22.24	2.02	4.3	6.03	9.56	0	0	0	0	69.24
5	1	14	Left-Right	18.08	1.65	3.55	4.87	7.03	1	0	0	1	45.94
5	1	15	Left-Right	19.34	2.13	4.28	5.79	7.99	2	0	0	2	78.7
5	1	16	Left-Right	26.63	2.13	4.69	6.62	10.42	2	0	0	2	62.78
5	1	17	Left-Right	27.15	2.18	4.62	6.5	10.05	1	0	0	1	72.48
5	1	18	Left-Right	19.23	1.89	3.97	5.59	8.22	1	0	0	1	48.68
5	1	19	Left-Right	16.06	2.03	3.74	4.9	7.16	0	0	0	0	44.62
5	1	20	Left-Right	10.26	1.67	3.58	4.68	6.2	0	0	0	0	38.3
5	2	1	Free	20.4	2.01	4.15	5.85	8.93	1	1	0	2	62.34
5	2	2	Free	7.97	1.31	2.6	3.28	4.49	0	0	0	0	25.46
5	2	3	Free	16.06	1.79	3.82	5.2	7.96	1	1	0	2	43.14
5	2	4	Free	14.95	1.64	3.6	4.84	7.05	1	0	0	1	38.54
5	2	5	Free	21.04	2.31	4.64	6.25	9.1	1	0	0	1	63.2
5	2	6	Free	12.65	1.73	3.46	4.68	6.68	0	0	0	0	30.3
5	2	7	Free	25.8	2.13	4.36	6.31	10.48	2	0	0	2	47.16
5	2	8	Free	12.51	1.72	3.24	4.26	5.72	0	1	0	1	31.76
5	2	9	Free	15.95	1.83	3.69	4.95	6.81	1	0	0	1	40.26
5	2	10	Free	17.78	1.76	3.96	5.54	8.47	1	0	0	1	43.92
5	2	11	Free	15.58	1.78	3.93	5.42	8.85	0	0	0	0	30.08
5	2	12	Free	12.88	1.64	3.68	5.04	7.22	2	0	0	2	30.84
5	2	13	Free	15.96	1.98	4.38	5.93	8.44	3	0	0	3	40.98
5	2	14	Free	12.37	2.02	3.8	4.84	6.44	1	0	0	1	32.06
5	2	15	Free	19.49	2.07	4.45	6.22	9.34	3	0	0	3	41.72
5	2	16	Free	14.22	1.57	3.69	4.98	6.93	0	0	0	0	24.84
5	2	17	Free	12.63	1.6	3.39	4.75	6.49	0	0	1	1	30.6
5	2	18	Free	13.36	2.07	3.82	4.8	6.73	0	0	0	0	29.46
5	2	19	Free	12.47	1.73	3.63	4.91	7.68	0	0	0	0	27.86
5	2	20	Free	13.4	1.64	3.76	5.18	8.25	0	0	0	0	20.5
5	3	1	Radial	9.37	1.47	2.68	3.53	5.64	1	0	0	1	22.94
5	3	2	Radial	15.49	1.63	3.18	4.38	6.6	0	0	0	0	31.38
5	3	3	Radial	10.96	1.75	3	3.87	5.56	3	1	0	4	43.6
5	3	4	Radial	12.37	1.56	3.42	4.96	7.47	0	0	0	0	25.4
5	3	5	Radial	17	1.92	4	5.43	7.49	0	0	0	0	28.66
5	3	6	Radial	15.31	1.97	4.16	5.45	7.54	0	0	0	0	40.54
5	3	7	Radial	20	1.7	3.41	4.73	7.6	3	0	0	3	45.72
5	3	8	Radial	15.27	1.65	3.51	4.9	7.1	1	1	0	2	36.76
5	3	9	Radial	18.97	1.94	3.91	5.52	9.17	0	0	0	0	33.46
5	3	10	Radial	18.09	1.78	3.43	4.65	6.85	2	0	0	2	54.32
5	3	11	Radial	11.84	1.48	2.71	3.48	5.13	2	0	0	2	35.28
5	3	12	Radial	16.26	1.66	3.7	4.89	7.37	0	0	0	0	34.84
5	3	13	Radial	14.25	1.67	3.21	4.37	6.63	0	0	1	1	37.62
5	3	14	Radial	10.52	1.74	3.47	4.63	6.71	0	1	0	1	25.94
5	3	15	Radial	16.99	2.04	4.11	5.44	8.19	0	0	0	0	31.42
5	3	16	Radial	18.63	1.99	4.17	5.85	9.07	0	0	0	0	44.26
5	3	17	Radial	12.88	1.67	3.31	4.45	6.42	2	0	0	2	28.78
5	3	18	Radial	15.77	1.86	3.39	4.64	7.37	1	0	0	1	26.8
5	3	19	Radial	15.68	1.65	4.25	6.14	8.88	2	0	0	2	31.36
5	3	20	Radial	18.81	2.17	4.12	5.28	7.36	1	0	0	1	35.2
5	3	21	Radial	17.97	2	4.28	6.19	10.4	0	3	0	3	32.64
6	1	1	Radial	18.26	2.11	4.08	5.47	7.91	0	0	0	0	85.04
6	1	2	Radial	19.21	2.48	4.72	6.21	9.12	0	0	0	0	56.98
6	1	3	Radial	14.53	2.15	4.42	5.78	8.05	0	0	0	0	45.98
6	1	4	Radial	19.72	2.03	4.14	5.52	8.06	0	0	0	0	57.58
6	1	5	Radial	21.55	2.4	4.9	6.51	9.17	1	0	0	1	84.28
6	1	6	Radial	23.59	2.43	4.94	6.79	10.62	0	0	0	0	64.4
6	1	7	Radial	17.05	2.12	4.17	5.56	7.81	0	0	0	0	55.68
6	1	8	Radial	15	2.09	3.78	4.95	6.73	0	0	0	0	42.46
6	1	9	Radial	17.76	2.43	4.65	6.23	8.87	1	0	0	1	54.08
6	1	10	Radial	17.46	2.23	4.61	6.19	9.04	0	0	0	0	53
6	1	11	Radial	20.84	2.55	5.17	6.74	9.23	0	0	0	0	52.7
6	1	12	Radial	21.44	2.48	5.19	7.08	10.52	0	0	0	0	44.14
6	1	13	Radial	15.42	1.92	4.29	5.88	8.44	0	0	0	0	30.98
6	1	14	Radial	19.1	2.41	4.94	6.64	9.68	1	0	0	1	50.12
6	1	15	Radial	17.9	1.99	4.32	5.85	8.6	0	0	0	0	41.84
6	1	16	Radial	22.09	2.3	4.63	6.1	9.19	0	0	0	0	47.2
6	1	17	Radial	21.62	2.51	5.3	7.3	10.23	0	0	0	0	65.14
6	1	18	Radial	15.49	2.47	4.89	6.5	9.39	1	0	0	1	42.6
6	1	19	Radial	15.42	2.12	4.24	5.49	7.35	0	0	0	0	52.9
6	1	20	Radial	19.93	2.24	4.65	6.23	9.25	1	0	0	1	62.94
6	2	1	Left-Right	20.03	2.34	4.66	6.22	8.57	0	0	0	0	74.08
6	2	2	Left-Right	15.37	2.12	3.93	5.12	6.9	0	2	0	2	53.86
6	2	3	Left-Right	17.01	2.44	4.78	6.07	8.42	0	0	0	0	41.6
6	2	4	Left-Right	16.85	2.5	4.78	6.47	10	0	0	0	0	39.1
6	2	5	Left-Right	21.81	2.18	4.45	6.02	9.03	0	0	0	0	44.94
6	2	6	Left-Right	17.79	2.34	5.18	7.11	10.3	0	0	0	0	36.1
6	2	7	Left-Right	13.55	1.81	3.87	4.88	6.72	0	0	0	0	37.6
6	2	8	Left-Right	14.38	2.34	4.59	5.82	8.57	0	0	0	0	41.74
6	2	9	Left-Right	14.47	2.27	4.47	5.97	8.42	0	0	0	0	41.84
6	2	10	Left-Right	13.85	2.34	4.15	5.25	7.46	0	0	0	0	34.58
6	2	11	Left-Right	14.08	2.05	4.62	5.96	8.31	0	0	0	0	32.26
6	2	12	Left-Right	16.14	2.26	4.33	5.61	8.03	1	0	0	1	44.2
6	2	13	Left-Right	14.17	2.17	4.22	5.37	7.66	0	0	0	0	30.28
6	2	14	Left-Right	12.31	2.09	3.91	4.83	6.47	0	0	0	0	31.58
6	2	15	Left-Right	20.09	2.63	5.06	6.74	10.2	0	0	0	0	36.06
6	2	16	Left-Right	21.12	2.64	5.2	7.08	10.53	1	0	0	1	55.44
6	2	17	Left-Right	16.8	2.05	4.43	6.11	8.8	0	0	0	0	46.44
6	2	18	Left-Right	18.48	2.42	4.94	6.58	9.64	1	0	0	1	49.9
6	2	19	Left-Right	16.78	2.19	4.87	6.64	9.81	0	0	0	0	44.9
6	2	20	Left-Right	17.67	2.59	5.08	6.87	9.67	2	0	0	2	49.76
6	3	1	Free	19.16	2.33	4.72	6.28	9.73	0	0	0	0	34.66
6	3	2	Free	16.87	2.45	5.1	6.77	9.71	0	0	0	0	41.58
6	3	3	Free	14.52	2.13	4.54	6.34	9.51	0	0	0	0	34.26
6	3	4	Free	19.04	2.29	4.7	6.55	10.29	1	1	0	2	43.42
6	3	5	Free	14.9	2.27	4.41	5.74	7.6	0	0	0	0	38.46
6	3	6	Free	18.2	2.34	5.05	7.02	10.43	0	0	1	1	40.86
6	3	7	Free	16.03	2.34	4.76	6.24	9.33	0	0	0	0	27.3
6	3	8	Free	13.72	2.28	4.74	6.38	9.04	0	0	0	0	27.6
6	3	9	Free	14.13	2.06	4.18	5.92	9.03	0	0	0	0	27.44
6	3	10	Free	13.67	2.24	4.4	5.84	8.19	0	0	0	0	28.82
6	3	11	Free	17.89	2.3	4.71	6.28	9.16	0	0	0	0	29.44
6	3	12	Free	16.72	2.14	4.35	5.86	8.67	0	0	0	0	24.7
6	3	13	Free	16.67	2.18	4.93	6.53	9.82	0	0	0	0	32.24
6	3	14	Free	14.79	2.49	4.88	6.5	9.11	0	0	0	0	32.5
6	3	15	Free	17.97	2.4	5.34	7.54	11.53	0	0	0	0	27.18
6	3	16	Free	17.08	2.53	5.16	7.17	10.02	0	0	0	0	32.42
6	3	17	Free	15.39	2.19	4.46	5.9	8.53	0	0	1	1	36.94
6	3	18	Free	17.15	2.28	4.7	6.47	9.4	0	0	0	0	33.06
6	3	19	Free	15.75	2.2	4.59	6.21	9.48	0	0	0	0	28.3
6	3	20	Free	17.36	2.4	5.03	6.75	9.47	0	0	0	0	34.98
7	1	1	Left-Right	15.82	1.76	3.42	4.54	6.26	2	2	0	4	97.52
7	1	2	Left-Right	20.37	2.15	4.22	5.76	8.35	1	0	0	1	69.56
7	1	3	Left-Right	14.62	1.9	3.79	5.21	7.41	0	0	0	0	37.26
7	1	4	Left-Right	16.42	2.13	4.38	5.82	8.02	0	0	0	0	62.94
7	1	5	Left-Right	19.37	2.25	4.55	6.14	9.03	0	0	0	0	51.92
7	1	6	Left-Right	15.03	2.29	4.29	5.74	7.95	0	0	0	0	51.38
7	1	7	Left-Right	20.19	2.14	4.45	6.05	8.35	1	0	0	1	71.4
7	1	8	Left-Right	17.36	2.16	4.32	5.78	8.16	0	0	0	0	59.92
7	1	9	Left-Right	16.45	2.18	4.46	5.97	8.37	0	0	0	0	57.5
7	1	10	Left-Right	17.37	2.29	4.63	6.2	8.81	1	0	0	1	54.44
7	1	11	Left-Right	21.45	2.09	4.14	5.38	7.38	1	0	0	1	82.2
7	1	12	Left-Right	16.48	2.47	4.59	5.96	8.44	0	0	0	0	51.16
7	1	13	Left-Right	17.55	2.16	4.67	6.16	8.17	0	0	0	0	54.62
7	1	14	Left-Right	20.5	2.15	4.54	6.12	8.64	0	0	0	0	63.76
7	1	15	Left-Right	16.62	2.05	4.37	5.85	8.83	0	0	0	0	41.92
7	1	16	Left-Right	17.48	2.46	4.88	6.23	8.06	0	0	0	0	52.78
7	1	17	Left-Right	18.41	2.16	4.36	5.89	8.29	1	0	0	1	67.14
7	1	18	Left-Right	21.64	2.21	4.65	6.24	9.22	0	0	0	0	53.32
7	1	19	Left-Right	18.04	2.45	5.13	6.79	9.52	0	0	0	0	50.46
7	1	20	Left-Right	18.84	2.15	4.32	5.71	7.94	2	0	0	2	64.7
7	2	1	Free	17.23	2.09	4.04	5.4	7.95	0	0	0	0	45.04
7	2	2	Free	16.99	2.18	4.26	5.47	7.68	0	0	0	0	48.6
7	2	3	Free	12.66	2.04	3.85	5.12	7.35	0	0	0	0	36.8
7	2	4	Free	19.81	2.11	4.21	5.63	8.17	1	0	0	1	45.68
7	2	5	Free	15.56	1.97	4.16	5.55	7.84	0	0	0	0	32.24
7	2	6	Free	12.75	1.91	3.7	4.87	7.41	0	0	0	0	26.56
7	2	7	Free	12.77	2.32	4.29	5.7	8.39	0	0	0	0	27.64
7	2	8	Free	20.73	1.94	4.42	6.26	9.85	2	0	0	2	44.56
7	2	9	Free	11.05	2.17	4.06	5.25	6.83	0	0	0	0	24.82
7	2	10	Free	13.9	1.71	4.11	5.61	8.26	0	0	0	0	31.64
7	2	11	Free	24.97	2.8	6.62	8.88	12.71	3	1	0	4	44.06
7	2	12	Free	14.37	2.06	3.94	5.26	7.21	0	0	0	0	26.1
7	2	13	Free	11.44	1.96	4.08	5.31	7.19	0	0	0	0	26.98
7	2	14	Free	11.36	2.24	4.42	5.54	7.33	0	0	0	0	23.38
7	2	15	Free	12.88	2.27	4.44	5.75	8.4	1	0	0	1	27.36
7	2	16	Free	23.74	2.38	5.42	7.9	12	2	0	0	2	40.92
7	2	17	Free	20.68	1.92	4.15	5.79	8.86	3	0	1	4	50.12
7	2	18	Free	16.49	2.11	4.52	6.15	8.93	0	0	0	0	32.36
7	2	19	Free	13.72	2.26	4.16	5.43	7.64	0	0	0	0	32.78
7	2	20	Free	16.75	1.92	4.51	6.22	9.13	1	0	0	1	32.54
7	3	1	Radial	18.04	2.02	3.56	4.6	6.49	0	0	0	0	66.56
7	3	2	Radial	18.22	2.14	4.07	5.37	7.58	0	1	0	1	43.58
7	3	3	Radial	15.63	1.89	3.67	4.9	7.21	1	0	0	1	47.12
7	3	4	Radial	18.51	1.81	3.77	5.09	7.32	0	1	0	1	53.8
7	3	5	Radial	15.82	1.84	3.87	5.28	7.76	0	0	0	0	36.48
7	3	6	Radial	17.95	1.9	3.98	5.61	9	2	0	0	2	44.24
7	3	7	Radial	14.05	1.9	3.8	5.12	7.95	0	0	0	0	38.82
7	3	8	Radial	26.69	2.24	4.85	6.92	11.07	1	0	0	1	43.1
7	3	9	Radial	19.25	2	4.03	5.43	8.11	3	0	1	4	65.46
7	3	10	Radial	27.85	1.76	4.12	6.1	10.21	1	1	0	2	51.84
7	3	11	Radial	16.68	1.97	4	5.54	8.36	1	0	0	1	50.2
7	3	12	Radial	17.55	2.23	4.72	6.68	10.37	1	0	0	1	36.98
7	3	13	Radial	23.13	2.39	4.74	6.44	9.8	2	0	0	2	56.88
7	3	14	Radial	15.7	1.97	3.79	4.79	6.4	1	0	1	2	49.12
7	3	15	Radial	15.23	2.2	4.21	5.6	8.02	0	0	0	0	42.58
7	3	16	Radial	18.12	2.33	4.63	6.41	10.02	0	0	0	0	36.7
7	3	17	Radial	16.91	1.97	4.03	5.52	8.34	0	0	0	0	37.16
7	3	18	Radial	18.67	2.3	4.44	5.84	8.72	1	0	0	1	38.66
7	3	19	Radial	14.95	2.32	4.53	6.2	8.92	0	0	0	0	35.58
7	3	20	Radial	16.34	1.9	4.42	6.02	9.27	0	0	0	0	27.5
8	1	1	Free	20.48	1.7	3.38	4.75	7.8	2	0	0	2	74.3
8	1	2	Free	13.25	1.98	3.93	5.34	7.56	2	0	0	2	40.3
8	1	3	Free	14.04	2.12	4.17	5.63	7.71	0	0	0	0	36.4
8	1	4	Free	21.31	2.39	5.15	7.21	10.07	1	1	2	4	45.2
8	1	5	Free	16.19	1.8	3.97	5.33	7.51	0	0	0	0	36.9
8	1	6	Free	15.49	2.01	4.01	5.3	7.61	1	0	0	1	50.44
8	1	7	Free	13.72	2.09	4.12	5.66	8.15	0	0	0	0	34.66
8	1	8	Free	24.66	2.28	4.91	6.84	10.85	4	0	0	4	53.79
8	1	9	Free	16.47	1.93	3.78	5.08	7.2	0	1	0	1	43.08
8	1	10	Free	16.01	1.81	3.81	5.24	8.51	0	0	2	2	39.76
8	1	11	Free	15.44	2.21	4.45	5.94	8.71	1	0	0	1	32.5
8	1	12	Free	26.44	2.5	5.53	7.71	12.11	2	0	0	2	53.26
8	1	13	Free	22.35	2.28	5	7.02	10.05	2	0	0	2	45.8
8	1	14	Free	17.75	2.21	4.68	6.21	8.81	1	0	1	2	40.56
8	1	15	Free	12.18	2.22	4.7	5.97	7.87	0	0	0	0	29.86
8	1	16	Free	15.6	2.71	5.47	7.05	9.51	0	0	0	0	37.02
8	1	17	Free	19.21	1.99	4.47	6.18	9.96	0	0	0	0	31.22
8	1	18	Free	18.97	2.33	4.94	6.4	9.45	1	0	0	1	32.26
8	1	19	Free	18.25	2.38	4.66	6.09	8.68	0	0	0	0	39.18
8	1	20	Free	15.73	2.24	4.73	6.59	9.29	0	0	0	0	28.34
8	1	21	Free	16.72	2.22	4.86	6.45	9.48	0	0	0	0	31.46
8	1	22	Free	15.35	2.4	5.5	7.5	9.75	1	0	0	1	27.98
8	2	1	Left-Right	19.33	2.75	5.7	7.56	10.54	0	0	0	0	43.1
8	2	2	Left-Right	19.96	2.34	5.34	7.25	9.69	0	0	0	0	50.22
8	2	3	Left-Right	21.72	1.81	4.13	5.9	9.03	0	1	0	1	49.64
8	2	4	Left-Right	19.1	2.41	5.32	7.34	10.89	0	0	0	0	45.48
8	2	5	Left-Right	20.12	2.47	5.27	7.24	10.22	0	1	0	1	54.12
8	2	6	Left-Right	19.2	2.7	5.49	7.33	10.13	0	0	0	0	52.86
8	2	7	Left-Right	26.16	2.18	4.89	6.83	10.39	2	3	0	5	84.66
8	2	8	Left-Right	24.58	2.44	6.25	8.9	13.28	0	0	0	0	51.58
8	2	9	Left-Right	22.35	2.4	5.7	8.14	11.89	0	0	0	0	58
8	2	10	Left-Right	21.24	2.35	5.51	7.72	11.37	0	0	0	0	51.3
8	2	11	Left-Right	25.34	2.36	5.51	8.1	12.25	1	0	0	1	71.22
8	2	12	Left-Right	28.28	2.26	5.4	7.88	12.58	1	0	0	1	59.72
8	2	13	Left-Right	28.09	2.56	5.71	8.28	13.03	0	0	0	0	69.16
8	2	14	Left-Right	22.07	2.52	5.33	7.76	13.12	0	0	0	0	40.38
8	2	15	Left-Right	24.34	2.18	5.66	8.7	14.04	0	0	0	0	53.78
8	2	16	Left-Right	21.85	2.52	5.44	7.75	11.34	0	0	0	0	55.94
8	2	17	Left-Right	23.19	2.68	5.83	8.28	12.91	0	0	0	0	57
8	2	18	Left-Right	23.98	2.59	5.75	8.32	13.09	0	0	0	0	55.38
8	2	19	Left-Right	23.03	2.74	5.77	7.75	11.29	1	0	0	1	54.12
8	2	20	Left-Right	20.9	2.4	5.64	8.01	11.86	0	0	0	0	56.86
8	3	1	Radial	21.46	2.44	4.72	6.39	9.68	0	0	0	0	55.8
8	3	2	Radial	21.41	1.96	4.24	5.9	8.68	3	0	1	4	64.58
8	3	3	Radial	20.07	2.22	4.79	6.78	10.18	0	0	0	0	64.76
8	3	4	Radial	20.75	2.12	4.62	6.47	9.7	0	0	0	0	65.52
8	3	5	Radial	22.13	2.37	4.92	6.92	10.67	0	0	0	0	54.68
8	3	6	Radial	20.47	2.39	4.91	6.81	10.09	0	0	0	0	49.94
8	3	7	Radial	24.08	2.53	5.08	7.31	11.62	0	0	0	0	58.14
8	3	8	Radial	20.33	1.9	4.8	6.89	10.49	0	0	0	0	46.62
8	3	9	Radial	19.44	2.04	4.7	6.52	9.54	0	0	0	0	47.06
8	3	10	Radial	19.23	2.04	4.29	5.95	9.07	0	0	0	0	48.56
8	3	11	Radial	22.29	2.75	5.65	8.12	11.83	0	0	0	0	46.54
8	3	12	Radial	23.89	2.62	5.48	7.84	12.26	0	0	0	0	56.92
8	3	13	Radial	25.93	2.2	5.06	7.17	11.31	0	0	0	0	58.96
8	3	14	Radial	23.99	2.3	5.27	7.63	11.9	0	0	0	0	42.1
8	3	15	Radial	22.3	2.62	5.79	8.03	11.85	0	0	0	0	43
8	3	16	Radial	25.57	2.65	5.58	7.89	12.26	0	0	0	0	54.12
8	3	17	Radial	22.33	2.5	5.66	8.18	11.88	0	0	0	0	43
8	3	18	Radial	21.43	2.36	5.04	6.85	10.09	1	0	0	1	65.16
8	3	19	Radial	21.99	2.09	4.96	7.11	11.03	0	0	0	0	48.82
8	3	20	Radial	21.92	2.39	5.04	7.22	10.71	0	0	0	0	40.94
9	1	1	Radial	18.83	1.99	3.84	4.95	6.92	0	1	1	2	131.08
9	1	2	Radial	11.88	1.82	3.56	4.84	6.53	0	0	0	0	31.88
9	1	3	Radial	19.18	1.91	4.15	5.76	8.77	1	0	0	1	47.96
9	1	4	Radial	16.76	2.26	4.51	6.01	8.2	0	0	0	0	77.98
9	1	5	Radial	15.16	1.56	3.5	5.02	7.74	1	0	0	1	47.92
9	1	6	Radial	17.34	2.11	4.3	5.59	7.72	2	0	0	2	76.1
9	1	7	Radial	13.85	1.94	4.07	5.69	8.05	1	0	0	1	37.16
9	1	8	Radial	16.59	2.01	4.31	5.89	8.36	0	0	0	0	51.18
9	1	9	Radial	18.77	1.82	4.54	6.18	8.66	0	0	0	0	40.5
9	1	10	Radial	18.46	2.19	4.45	5.97	8.86	0	0	0	0	58.28
9	1	11	Radial	21.41	2.43	5.44	7.76	12.18	0	0	0	0	35.42
9	1	12	Radial	15.75	2.4	5.05	6.84	9.47	0	0	0	0	37.56
9	1	13	Radial	14.09	2.11	4.2	5.55	8.12	0	0	0	0	37.02
9	1	14	Radial	15.49	1.93	4.11	5.49	7.97	0	0	0	0	31.72
9	1	15	Radial	15.04	2.35	4.72	6.21	8.68	0	0	0	0	42.58
9	1	16	Radial	13.45	1.91	3.96	5.26	7.3	0	0	0	0	32.44
9	1	17	Radial	10.99	1.83	3.72	4.96	7.03	0	0	0	0	28.4
9	1	18	Radial	18.68	2.2	4.68	6.32	9.4	0	0	0	0	43.08
9	1	19	Radial	16.19	2.2	4.8	6.55	9.27	0	0	0	0	34.84
9	1	20	Radial	11.19	1.96	3.7	4.64	6.56	0	0	0	0	30.54
9	2	1	Left-Right	21.77	2.81	6.01	8.18	11.4	0	0	0	0	54.68
9	2	2	Left-Right	17.83	2.09	4.98	6.94	9.84	0	0	0	0	45.08
9	2	3	Left-Right	19.44	2.35	5.34	7.39	10.93	0	0	0	0	43.22
9	2	4	Left-Right	16.73	2.12	5.02	6.69	9.43	0	0	0	0	34.42
9	2	5	Left-Right	17.9	2.18	5.16	7.45	10.37	0	0	0	0	37.4
9	2	6	Left-Right	15.68	2.32	5.07	6.8	9.27	0	0	0	0	41.42
9	2	7	Left-Right	19.79	2.42	4.97	6.54	9.04	0	0	0	0	46.16
9	2	8	Left-Right	17.93	2.5	5.29	7.04	9.62	0	0	0	0	37.26
9	2	9	Left-Right	13.55	1.87	4.39	5.76	8.12	0	0	0	0	29.66
9	2	10	Left-Right	13.05	2.18	4.61	5.98	8.47	0	0	0	0	24.9
9	2	11	Left-Right	20.27	2.69	5.9	8.26	11.6	0	0	0	0	37.2
9	2	12	Left-Right	15.28	2.46	5.48	7.36	10.08	0	0	0	0	27.52
9	2	13	Left-Right	15.28	2.9	5.66	7.44	9.88	0	0	0	0	33.62
9	2	14	Left-Right	15.68	2.7	5.21	6.71	9.15	0	0	0	0	36.6
9	2	15	Left-Right	20.09	2.53	5.65	7.69	10.73	0	0	0	0	36.94
9	2	16	Left-Right	18.68	2.46	5.57	7.61	10.61	0	0	0	0	34.28
9	2	17	Left-Right	14.53	1.97	4.27	5.62	7.66	0	0	0	0	30.4
9	2	18	Left-Right	17.66	2.15	4.98	6.99	10.72	0	0	0	0	31.12
9	2	19	Left-Right	19.59	2.27	5.19	6.97	9.84	0	0	0	0	31.04
9	2	20	Left-Right	18.2	2.7	5.24	6.92	9.81	1	0	0	1	44.26
9	3	1	Free	15.7	2.3	5	6.86	9.25	0	0	0	0	24.96
9	3	2	Free	15.67	2.14	4.42	5.84	8.65	0	0	0	0	30.42
9	3	3	Free	14.05	1.87	4.12	5.57	7.66	0	0	0	0	27.76
9	3	4	Free	14.93	2.23	4.7	6.21	8.88	0	0	0	0	31.04
9	3	5	Free	13.9	2.15	4.52	6.52	9.05	0	0	0	0	24.1
9	3	6	Free	15.63	2.39	5.01	6.62	9.67	0	0	0	0	26.82
9	3	7	Free	14.86	2.55	5.14	6.82	9.06	0	0	0	0	38.7
9	3	8	Free	14.43	2.16	4.84	6.63	9.6	0	0	0	0	24.94
9	3	9	Free	12.72	2.07	4.48	6.25	8.95	0	0	0	0	25.4
9	3	10	Free	12.31	2.16	4.73	6.62	9.21	0	0	0	0	24.06
9	3	11	Free	16.14	2.35	5.07	6.68	9.84	0	0	0	0	30.02
9	3	12	Free	15.46	2.36	5.22	7.13	10.17	0	0	0	0	21.8
9	3	13	Free	14.06	2.54	5.1	6.65	9.5	0	0	0	0	25.96
9	3	14	Free	15.18	2.39	4.8	6.39	9.06	0	0	0	0	26.46
9	3	15	Free	14.98	2.3	4.68	6.02	8.2	0	0	0	0	26.84
9	3	16	Free	15.07	2.1	4.77	6.3	8.45	0	0	0	0	24.62
9	3	17	Free	12.93	1.6	4.03	5.7	9.14	0	0	0	0	23.4
9	3	18	Free	14.65	1.98	4.85	6.67	9.36	0	0	0	0	24.46
9	3	19	Free	13.92	2.4	4.71	5.96	8.11	0	0	0	0	26.18
9	3	20	Free	14.28	2.04	4.67	6.37	9.04	0	0	0	0	25.4
10	1	1	Free	21.12	2.24	4.68	6.53	9.95	0	0	0	0	40.74
10	1	2	Free	21.08	3.03	6.83	9.57	13.51	0	0	0	0	31.62
10	1	3	Free	19.53	2.38	5.17	6.98	9.75	0	0	0	0	31.54
10	1	4	Free	19.01	2.65	5.44	7.1	9.49	0	0	0	0	29.22
10	1	5	Free	16.62	2.17	4.48	6.12	9.16	0	0	0	0	30.94
10	1	6	Free	17.28	2.19	4.15	5.59	7.84	0	0	0	0	38.22
10	1	7	Free	18.82	2.32	4.56	6.16	8.72	0	0	0	0	33.86
10	1	8	Free	22.86	2.45	5.53	7.56	11.57	0	0	0	0	31.18
10	1	9	Free	20.75	2.39	5.51	7.61	11.1	1	0	0	1	29.82
10	1	10	Free	17.14	2.17	4.78	6.61	10.39	0	0	0	0	29.68
10	1	11	Free	20.17	2.44	5.63	8.08	12.17	0	0	0	0	26.06
10	1	12	Free	21.11	2.66	5.98	8.12	13.12	0	0	0	0	26.22
10	1	13	Free	20.24	2.29	5	6.79	9.98	0	0	0	0	31.1
10	1	14	Free	18.86	2.15	4.91	6.83	10.55	0	0	0	0	24.42
10	1	15	Free	17.06	2.35	5.13	7.08	9.91	0	0	0	0	26.68
10	1	16	Free	19.89	2.45	5.56	7.49	10.03	0	0	0	0	25.98
10	1	17	Free	20.12	2.58	5.24	6.84	9.39	1	0	0	1	38.04
10	1	18	Free	18.49	2.15	5.2	7.67	12.17	0	0	0	0	26.84
10	1	19	Free	20.9	2.12	5.34	7.56	12.59	0	0	0	0	25.38
10	1	20	Free	17.95	1.87	4.36	6.41	9.4	0	0	0	0	26.46
10	2	1	Left-Right	22.77	2.98	6.26	8.74	12.64	1	0	0	1	44.46
10	2	2	Left-Right	18.4	2.09	4.7	6.44	9.88	0	0	0	0	42.18
10	2	3	Left-Right	27.63	2.88	6.38	8.81	13.53	0	0	0	0	37.7
10	2	4	Left-Right	25.65	2.94	7.33	10.71	15.5	0	0	0	0	32.92
10	2	5	Left-Right	25.94	3.33	7.25	9.88	14.43	0	0	0	0	38.64
10	2	6	Left-Right	21.73	2.43	6.12	9.03	14.56	0	0	0	0	26.1
10	2	7	Left-Right	23.99	3.01	6.45	8.96	13.55	0	0	0	0	33.62
10	2	8	Left-Right	22.66	2.82	6.51	9.53	15.19	0	0	0	0	26.34
10	2	9	Left-Right	24.21	2.82	6.03	8.39	12.75	0	0	0	0	39.14
10	2	10	Left-Right	24.2	2.75	6.03	8.87	14.17	0	0	0	0	33.48
10	2	11	Left-Right	24.95	2.62	6.01	8.33	12.53	1	0	0	1	42.44
10	2	12	Left-Right	20.48	2.49	5.72	8.15	12.99	0	0	0	0	31.26
10	2	13	Left-Right	25.75	2.28	5.48	7.96	12.69	0	0	0	0	36.56
10	2	14	Left-Right	27.9	2.81	6.01	8.82	14.35	0	0	0	0	39.42
10	2	15	Left-Right	21.51	2.54	5.69	7.97	11.9	0	0	0	0	36.44
10	2	16	Left-Right	24.31	2.05	5.24	7.59	12.27	0	0	0	0	38.16
10	2	17	Left-Right	22.38	2.76	6.04	8.79	13.53	0	0	0	0	33.56
10	2	18	Left-Right	26.45	2.33	5.22	7.31	11	0	0	0	0	42.36
10	2	19	Left-Right	21.59	2.4	5.38	7.83	13.2	0	0	0	0	30.6
10	2	20	Left-Right	26.89	2.54	6.07	8.66	13.92	0	0	0	0	34.7
10	3	1	Radial	23.55	2.58	5.66	8.07	12.09	1	0	1	2	39.16
10	3	2	Radial	24.63	2.99	6.27	8.69	13.01	0	0	0	0	34.02
10	3	3	Radial	19.62	2.76	5.55	7.61	11.85	0	0	0	0	27.12
10	3	4	Radial	23.8	3.06	6.16	8.81	14.58	0	0	0	0	29.8
10	3	5	Radial	19.9	2.3	5.13	7.67	12.76	0	0	0	0	22.52
10	3	6	Radial	23.18	3.14	6.63	9.68	15.21	0	0	0	0	24.24
10	3	7	Radial	25.67	2.78	6.29	9.1	14.98	0	0	0	0	35.72
10	3	8	Radial	24.05	2.8	5.61	7.75	11.78	1	0	0	1	38.84
10	3	9	Radial	26.83	3.13	6.71	9.53	15.69	0	0	0	0	29.34
10	3	10	Radial	27.45	2.81	6	8.56	13.67	0	0	0	0	33.76
10	3	11	Radial	25.01	3.46	7.26	9.78	14.6	0	0	0	0	28.4
10	3	12	Radial	29.4	3.32	8.62	13.15	22.03	0	0	0	0	22.64
10	3	13	Radial	22.47	2.95	7.68	11.26	16.36	0	0	0	0	25.9
10	3	14	Radial	27.45	3.54	8.19	11.89	18.1	0	0	0	0	24.16
10	3	15	Radial	26.32	3.21	7.19	10.4	16.14	0	0	0	0	27.36
10	3	16	Radial	23.18	2.77	6.19	8.41	12.33	1	0	0	1	30.14
10	3	17	Radial	29.04	3.33	7.61	10.68	17.25	0	0	0	0	27.58
10	3	18	Radial	24.41	2.33	6.07	9.22	15.07	0	0	0	0	28.52
10	3	19	Radial	24.54	2.59	6.63	10.11	16.51	0	0	0	0	28.64
10	3	20	Radial	24.17	2.72	6.4	9.28	14.25	0	0	0	0	30.3
11	1	1	Left-Right	23.98	3.07	6.74	9.27	13.67	0	0	0	0	32.02
11	1	2	Left-Right	23.57	3.02	7.54	10.77	15.81	1	0	0	1	23.84
11	1	3	Left-Right	24.06	3.21	8.04	11.7	17.66	0	0	0	0	25.86
11	1	4	Left-Right	22.2	3.15	8.12	11.16	16.1	0	0	0	0	22.12
11	1	5	Left-Right	29.58	3.71	9.4	13.62	21.54	0	0	0	0	22.14
11	1	6	Left-Right	25.27	2.98	7.9	11.07	15.42	0	0	0	0	25.5
11	1	7	Left-Right	22.37	2.54	6.83	9.66	15.71	0	0	0	0	22.16
11	1	8	Left-Right	20.05	2.54	6.76	9.7	14.04	1	0	0	1	24.24
11	1	9	Left-Right	23.26	2.95	6.72	8.86	12.56	0	0	0	0	26.46
11	1	10	Left-Right	22.47	2.65	6.26	9.05	13.49	0	0	0	0	23.68
11	1	11	Left-Right	36.06	4.73	12.68	17.75	25.81	0	0	0	0	24.24
11	1	12	Left-Right	41.81	4.09	13.02	19.82	32.82	0	0	0	0	22.6
11	1	13	Left-Right	36.35	3.48	11.73	18.23	28.07	0	0	0	0	23.08
11	1	14	Left-Right	25.55	2.84	8.22	12.13	18.33	0	0	0	0	27.1
11	1	15	Left-Right	31.46	3.33	9.62	13.99	21.44	0	0	0	0	25.08
11	1	16	Left-Right	24.33	2.92	8.24	11.5	16.39	0	0	0	0	20.98
11	1	17	Left-Right	25.97	2.8	8.13	12.23	19.45	0	0	0	0	23.46
11	1	18	Left-Right	23.87	2.75	7.11	10.24	16.99	0	0	0	0	20.06
11	1	19	Left-Right	26.98	3.36	9.37	13.4	18.1	0	0	0	0	21.32
11	1	20	Left-Right	26.36	3.07	8.7	12.56	18.01	0	0	0	0	25.8
11	1	21	Left-Right	33.12	3.45	9.93	14.25	21.32	0	0	0	0	22.28
11	2	1	Radial	25.28	3.21	7.86	10.98	17.6	1	0	0	1	26.28
11	2	2	Radial	23.96	3.1	8.68	12.76	18.7	0	0	0	0	22.06
11	2	3	Radial	24.97	3.83	9.61	13.06	18.76	0	0	0	0	22.02
11	2	4	Radial	27.06	2.65	7.42	10.43	16.04	0	0	0	0	25.64
11	2	5	Radial	25.34	3.35	8.86	12.21	18.56	0	0	0	0	22.4
11	2	6	Radial	24.72	3.23	7.64	11.19	15.94	1	0	0	1	24.54
11	2	7	Radial	26.69	3.11	8.22	11.12	16.56	0	0	0	0	23.52
11	2	8	Radial	22.91	3.59	8.41	11.83	17.53	0	0	0	0	21.26
11	2	9	Radial	26.46	2.91	7.54	10.33	15.88	0	0	0	0	24.66
11	2	10	Radial	25.47	3.33	8.49	12.45	18.28	0	0	0	0	19.5
11	2	11	Radial	23.45	3.36	8.78	12.75	19.02	0	0	0	0	19.6
11	2	12	Radial	23.7	3.08	8.69	12.68	17.9	0	0	0	0	21.14
11	2	13	Radial	28.47	3.23	8.75	12.72	19.66	0	0	0	0	19.58
11	2	14	Radial	30.15	3.63	10	14.64	21.73	0	0	0	0	21.64
11	2	15	Radial	27.95	3.24	8.04	11.57	17.39	0	0	0	0	21.94
11	2	16	Radial	19.39	2.92	8.62	12.29	16.49	0	0	0	0	19.34
11	2	17	Radial	26.07	2.91	8.29	11.81	18.39	0	0	0	0	22.56
11	2	18	Radial	25.91	3.36	7.95	11.12	16.94	0	0	0	0	19.84
11	2	19	Radial	26.97	3.62	8.61	12.01	17.19	0	0	0	0	21.86
11	3	1	Free	18.06	2.26	5.43	7.9	12.13	0	0	0	0	22
11	3	2	Free	13.82	1.93	4.42	6.28	9.23	0	0	0	0	20.24
11	3	3	Free	13.26	1.57	3.19	4.33	6.31	0	0	0	0	20.98
11	3	4	Free	14.72	2.02	4.6	6.82	10.83	0	0	0	0	19.96
11	3	5	Free	15.49	1.77	4.43	6.4	10.09	0	0	0	0	21.56
11	3	6	Free	15.25	1.78	4.18	5.98	9.18	0	0	0	0	20.6
11	3	7	Free	14.65	1.91	4.03	5.8	9.71	0	0	0	0	19.2
11	3	8	Free	15.54	2.01	4.58	6.26	8.85	0	0	0	0	23.66
11	3	9	Free	14.84	1.92	4.24	6.16	10.06	0	0	0	0	22.3
11	3	10	Free	13.95	1.73	4.09	5.85	8.37	0	0	0	0	20.66
11	3	11	Free	16.12	2.16	4.59	6.62	10.4	0	0	0	0	21.8
11	3	12	Free	10.86	1.71	3.57	5.13	8.13	0	0	0	0	21.16
11	3	13	Free	17.28	2.07	4.25	5.84	8.79	0	0	0	0	23.78
11	3	14	Free	12.92	1.75	4.23	5.57	8.25	0	0	0	0	19.9
11	3	15	Free	15.54	1.96	4.78	6.88	10.3	0	0	0	0	21
11	3	16	Free	13.97	1.92	4.56	6.66	10.27	0	0	0	0	21.16
11	3	17	Free	16.81	2	4.98	7.29	11.73	0	0	0	0	19.14
11	3	18	Free	16.62	2.01	4.62	6.72	10.91	0	0	0	0	20.14
11	3	19	Free	15.82	1.89	4.52	7.08	12.03	0	0	0	0	19.52
11	3	20	Free	12.68	1.8	3.99	5.29	7.35	0	0	0	0	19.9
12	1	1	Radial	30.99	2.97	6.99	9.86	15.28	0	0	0	0	49.8
12	1	2	Radial	28.38	2.75	6.54	9.06	13.21	1	0	0	1	44.8
12	1	3	Radial	28.81	3.23	6.77	8.94	12.49	0	0	0	0	54.88
12	1	4	Radial	24.13	2.54	6.43	8.94	12.96	0	0	0	0	38.7
12	1	5	Radial	26.26	3.15	6.53	8.83	12.77	0	0	0	0	48.98
12	1	6	Radial	18.36	2.71	5.45	7.53	10.72	0	0	0	0	38.28
12	1	7	Radial	15.2	1.61	3.63	5.17	7.72	0	0	0	0	25.92
12	1	8	Radial	15.92	2.07	5.05	6.95	10.82	0	0	0	0	26.52
12	1	9	Radial	17.74	2.05	5.47	7.54	10.75	0	0	0	0	26.76
12	1	10	Radial	20.23	2.12	4.75	6.89	9.86	0	0	0	0	33.46
12	1	11	Radial	21.6	2.44	4.98	6.71	10.3	0	0	0	0	34.98
12	1	12	Radial	23.38	2.34	5.97	8.65	12.42	0	0	0	0	31.02
12	1	13	Radial	14.19	2.09	4.28	6.07	9.74	0	0	0	0	27.24
12	1	14	Radial	20.14	2.72	5.86	7.87	12.1	0	0	0	0	32.06
12	1	15	Radial	15.53	2.42	5.41	7.42	10.19	0	0	0	0	25.84
12	1	16	Radial	15	1.82	4.25	5.9	9.25	0	0	0	0	24.14
12	1	17	Radial	14.03	1.89	4.17	5.82	8.56	0	0	0	0	26.1
12	1	18	Radial	14.65	1.94	4.53	6.53	9.84	0	0	0	0	22.4
12	1	19	Radial	20.94	2.46	5.71	7.78	11.2	0	0	0	0	40.38
12	1	20	Radial	14.99	1.92	4.38	6.17	9.26	0	0	0	0	30.64
12	2	1	Free	14.79	1.78	4.03	5.91	9.58	0	0	0	0	22.02
12	2	2	Free	13.35	1.78	4.04	5.55	7.86	0	0	0	0	25.78
12	2	3	Free	13.73	1.75	4.13	5.43	8.42	0	0	0	0	22.6
12	2	4	Free	15.53	1.96	4.22	5.65	8.33	0	0	0	0	21.76
12	2	5	Free	12.86	1.9	3.86	5.45	8.78	0	0	0	0	22.06
12	2	6	Free	12.83	1.83	4.02	5.81	9.3	0	0	0	0	18.36
12	2	7	Free	18.34	2.17	4.36	5.82	8.37	0	0	0	0	22.2
12	2	8	Free	15.22	2.02	4.72	6.41	9.65	0	0	0	0	24.38
12	2	9	Free	13.4	1.32	3.22	4.6	6.86	0	0	0	0	22.48
12	2	10	Free	11.85	1.61	3.84	5.62	7.79	0	0	0	0	21.74
12	2	11	Free	17.84	2.07	4.48	6.35	10.22	1	0	0	1	26.4
12	2	12	Free	12.92	1.71	3.93	5.57	8.57	0	0	0	0	21.32
12	2	13	Free	13.66	2	3.92	5.06	7.49	0	0	0	0	21.8
12	2	14	Free	13.57	1.66	3.8	5.37	9.32	0	0	0	0	21.58
12	2	15	Free	14.74	2.13	4.33	5.46	7.54	0	0	0	0	20.86
12	2	16	Free	10.66	1.7	3.91	5.51	7.62	0	0	0	0	20.64
12	2	17	Free	12.92	1.61	3.19	4.27	6.38	0	0	0	0	20.04
12	2	18	Free	11.89	1.89	4	5.44	7.4	0	0	0	0	20.4
12	2	19	Free	14.5	1.83	3.9	5.23	7.84	0	0	0	0	22.02
12	2	20	Free	13.19	1.74	3.54	4.77	7.12	0	0	0	0	23.2
12	3	1	Left-Right	21.91	2.28	5.41	7.62	11.75	0	0	0	0	33.54
12	3	2	Left-Right	17.99	2.06	4.94	6.94	11.41	0	0	0	0	25.86
12	3	3	Left-Right	20.4	2.06	5.5	7.77	13.56	0	0	0	0	26.38
12	3	4	Left-Right	16.63	1.89	4.94	7.31	11.05	0	0	0	0	23.62
12	3	5	Left-Right	16.95	2.19	4.96	6.74	10.18	0	0	0	0	22.3
12	3	6	Left-Right	17.15	2.21	5.22	7.06	10.91	1	0	1	2	23.18
12	3	7	Left-Right	18.34	2.17	5.06	6.94	9.08	0	0	0	0	27.89
12	3	8	Left-Right	20.66	2.26	5.2	7.45	12.07	0	0	0	0	24
12	3	9	Left-Right	24.36	2.75	6.26	8.64	13.17	0	0	0	0	22.84
12	3	10	Left-Right	19.53	2.29	5.22	6.91	10.13	0	0	0	0	29.76
12	3	11	Left-Right	17.83	2.29	5.24	7.21	10.27	0	0	0	0	25.06
12	3	12	Left-Right	17	2.31	5.26	7.32	11.24	0	0	0	0	20.96
12	3	13	Left-Right	19.66	2.41	6.34	8.93	13.65	0	0	0	0	23.73
12	3	14	Left-Right	17.56	2.18	5.03	7.2	11.38	0	0	0	0	20.96
12	3	15	Left-Right	18.65	2.58	6.09	8	11.03	0	0	0	0	24.54
12	3	16	Left-Right	18.79	2.28	5.42	7.57	11.08	0	0	0	0	22.96
12	3	17	Left-Right	21.88	2.59	6.56	9.07	13.37	0	0	0	0	21.14
12	3	18	Left-Right	19.28	2.14	4.94	6.65	10.09	0	0	0	0	25.92
12	3	19	Left-Right	17.89	2.31	5.52	8.01	13.85	0	0	0	0	20.18
12	3	20	Left-Right	17.7	2.49	5.33	7.1	10.5	0	0	0	0	26.96
