# Supplementary material for: Influence of Systematic Gaze Patterns in Navigation and Search Tasks with Simulated Retinitis Pigmentosa
Source: Brain Sci. 2021 Feb 12;11(2):223. doi: 10.3390/brainsci11020223 (PMC7917782; doi:10.3390/brainsci11020223)
Supplement: Supplementary file 1 [file brainsci-11-00223-s001.zip › Table S2 - Search Task Results.xlsx]

## Sheet: Sheet1
Participant	Session	Trial	TrialType	totalDFoV	DFoV_1sec	DFoV_3sec	DFoV_5sec	DFoV_10sec	actualTargets	spottedTargets	Result
1	1	1	Left-Right	18.15	1.43	3.34	5.16	9.64	2	2	1
1	1	2	Left-Right	18.7	2.03	4.41	6.76	10.85	2	2	1
1	1	3	Left-Right	13.01	1.33	2.87	4.11	6.11	1	1	1
1	1	4	Left-Right	11.65	1.08	2.09	3	4.6	5	3	0
1	1	5	Left-Right	13.67	1.21	2.79	4.17	6.83	5	5	1
1	1	6	Left-Right	13.07	1.1	2.64	3.92	6.33	5	5	1
1	1	7	Left-Right	9.37	0.92	1.99	2.81	4.18	4	3	0
1	1	8	Left-Right	11.49	0.99	2.14	3.26	5.26	5	5	1
1	1	9	Left-Right	15.31	1.43	3.05	4.35	6.34	2	2	1
1	1	10	Left-Right	13.94	1.16	2.78	4.26	7.95	2	2	1
1	1	11	Left-Right	14.89	1.4	3.11	4.37	6.53	5	5	1
1	1	12	Left-Right	12.56	0.79	2.48	3.94	5.87	5	5	1
1	1	13	Left-Right	14.06	1.34	3.23	4.54	6.81	1	1	1
1	1	14	Left-Right	12.68	1.35	2.74	3.89	5.61	3	2	0
1	1	15	Left-Right	16.02	2	4.48	6.16	8.17	2	2	1
1	1	16	Left-Right	14.86	1.64	3.2	4.32	6.1	4	4	1
1	1	17	Left-Right	17.5	1.49	3.67	5.2	7.86	4	4	1
1	1	18	Left-Right	15.16	0.97	2.79	4.16	6.23	4	5	0
1	1	19	Left-Right	14.56	0.95	2.76	4.02	6.11	2	3	0
1	1	20	Left-Right	17.09	1.05	3.53	5.94	10.55	1	1	1
1	1	21	Left-Right	11.51	0.86	2.32	3.43	5.05	4	4	1
1	1	22	Left-Right	12.59	0.83	2.7	4.21	6.5	2	2	1
1	1	23	Left-Right	13.54	1.02	2.44	3.56	5.39	1	1	1
1	1	24	Left-Right	15.53	1.79	3.82	5.15	7.21	1	0	0
1	1	25	Left-Right	17.03	1.41	3.22	5.07	9.91	1	1	1
1	1	26	Left-Right	15.16	1.31	3.31	4.85	7.22	3	3	1
1	1	27	Left-Right	14.44	1.27	2.98	4.58	7.38	1	5	0
1	1	28	Left-Right	15.06	1.89	3.66	5.24	7.61	3	3	1
1	1	29	Left-Right	15.06	1.89	3.66	5.24	7.61	3	3	1
1	2	1	Radial	15.56	1.81	3.65	5.22	9.06	1	1	1
1	2	2	Radial	11.74	1.07	2.53	3.53	4.99	4	4	1
1	2	3	Radial	12.83	0.8	2.1	3.05	4.53	4	4	1
1	2	4	Radial	12.77	1.02	2.58	3.88	5.99	4	4	1
1	2	5	Radial	11.48	0.88	2.39	3.62	5.54	2	3	0
1	2	6	Radial	13.48	0.88	2.49	3.75	5.38	4	3	0
1	2	7	Radial	9.8	0.48	1.65	2.58	4.18	3	3	1
1	2	8	Radial	11.14	0.82	2.03	2.92	4.26	3	4	0
1	2	9	Radial	13.61	1.23	2.93	4.17	5.67	2	1	0
1	2	10	Radial	11.94	0.84	2.15	3.2	4.65	2	2	1
1	2	11	Radial	10.57	0.7	1.9	2.96	4.67	1	1	1
1	2	12	Radial	12.28	0.83	2.01	2.94	4.62	5	3	0
1	2	13	Radial	11.81	0.97	2.37	3.57	5.41	3	2	0
1	2	14	Radial	12.22	0.78	2.04	3.17	5.34	4	3	0
1	2	15	Radial	10.62	0.67	2.03	3.12	4.55	4	4	1
1	2	16	Radial	13.86	1.11	2.79	4.15	5.93	5	3	0
1	2	17	Radial	14.88	1.42	2.87	4.16	6.29	1	1	1
1	2	18	Radial	15.68	0.86	2.77	4.14	5.96	3	3	1
1	2	19	Radial	14.55	0.81	2.5	3.91	6.08	5	5	1
1	2	20	Radial	13.44	1.49	3.02	4.22	5.92	4	4	1
1	2	21	Radial	16.05	1.04	2.89	4.43	6.9	1	1	1
1	2	22	Radial	17.04	1.36	3.14	4.6	7.29	2	2	1
1	2	23	Radial	12.6	0.86	2.69	3.82	5.12	4	3	0
1	2	24	Radial	13.21	0.84	2.24	3.26	5.02	5	4	0
1	2	25	Radial	14.92	1.06	2.93	4.21	6.1	1	1	1
1	2	26	Radial	15	1.21	2.98	4.2	6.29	1	1	1
1	2	27	Radial	12.93	1.06	2.42	3.73	6.19	1	2	0
1	2	28	Radial	16.02	1.17	2.94	4.56	6.74	1	1	1
1	2	29	Radial	15.23	1.28	2.86	4.27	6.62	4	3	0
1	2	30	Radial	16.58	1.09	2.9	4.48	6.75	2	1	0
1	2	31	Radial	14.75	1.15	2.61	3.97	6.42	2	2	1
1	2	32	Radial	17.57	1.1	3.07	4.6	6.98	1	1	1
1	2	33	Radial	14.85	0.84	2.57	4.02	6.11	2	2	1
1	2	34	Radial	16.58	0.98	2.87	4.4	6.53	5	4	0
1	2	35	Radial	17.12	1.2	3.22	4.74	6.93	1	1	1
1	2	36	Radial	15.53	0.6	2.37	3.77	5.76	3	3	1
1	2	37	Radial	16.49	0.97	2.97	4.55	6.73	2	1	0
1	2	38	Radial	16.72	1.26	3.52	5.19	7.45	1	1	1
1	2	39	Radial	17.1	1.03	2.8	4.22	6.83	2	2	1
1	3	1	Free	17	0.86	2.6	3.99	7.97	1	1	1
1	3	2	Free	16.96	0.91	2.79	4.35	6.87	5	5	1
1	3	3	Free	12.97	0.95	2.22	3.23	4.92	4	4	1
1	3	4	Free	10.01	0.62	1.77	2.75	4.22	3	3	1
1	3	5	Free	15.06	1.09	3.01	4.61	7.36	1	1	1
1	3	6	Free	14.32	0.96	2.42	3.62	5.75	1	1	1
1	3	7	Free	12.93	1.33	3.23	4.61	6.23	3	3	1
1	3	8	Free	19.53	1.4	3.83	5.99	9.3	2	2	1
1	3	9	Free	16.86	1.19	3.16	4.93	7.49	1	1	1
1	3	10	Free	14.14	0.89	2.73	4.19	6.36	1	1	1
1	3	11	Free	11.93	0.55	1.74	2.72	4.6	5	5	1
1	3	12	Free	12.37	0.86	2.18	3.28	4.9	3	3	1
1	3	13	Free	17.19	0.88	2.9	4.4	6.91	2	2	1
1	3	14	Free	14.53	1.23	2.89	4.4	7.07	3	2	0
1	3	15	Free	15.31	0.69	2.34	3.89	6.62	2	2	1
1	3	16	Free	11.7	0.75	2.07	3.19	5.06	5	5	1
1	3	17	Free	17.37	1.13	2.93	4.5	7.07	3	3	1
1	3	18	Free	17.73	0.94	2.85	4.37	6.57	2	2	1
1	3	19	Free	17.85	0.98	3.09	4.82	7.75	1	1	1
1	3	20	Free	16.56	1.05	2.8	4.34	7.62	3	3	1
1	3	21	Free	19.79	1.24	3.59	5.57	8.86	1	1	1
1	3	22	Free	18.11	1	2.91	4.65	7.77	3	4	0
1	3	23	Free	15.47	0.93	2.91	4.55	7.1	3	4	0
1	3	24	Free	16.37	1.02	2.85	4.27	6.13	1	2	0
1	3	25	Free	19.98	1.13	3.71	5.74	8.57	2	3	0
1	3	26	Free	18.92	1.81	3.98	5.76	8.86	3	3	1
1	3	27	Free	17.45	0.95	3.26	5.2	8.11	1	1	1
1	3	28	Free	18.65	1.02	2.93	4.51	6.72	4	4	1
1	3	29	Free	20.03	1.21	3.41	5.26	8.08	1	1	1
1	3	30	Free	14.95	0.94	2.52	3.9	5.83	4	5	0
1	3	31	Free	17.14	0.86	2.89	4.51	6.42	1	1	1
1	3	32	Free	14.13	0.79	2.58	4.18	6.64	1	1	1
1	3	33	Free	17.28	1.63	3.55	5.32	8.51	5	6	0
1	3	34	Free	17.04	1.31	3.03	4.29	6.35	5	5	1
1	3	35	Free	17.59	0.84	3.1	5.12	7.97	1	1	1
1	3	36	Free	20.08	1.12	3.69	6	9.7	3	3	1
1	3	37	Free	22.18	1.35	3.96	6.28	9.79	3	2	0
1	3	38	Free	21.24	1.26	3.88	5.91	9.12	1	1	1
1	3	39	Free	17.53	1.03	3.27	5.23	8.09	2	2	1
2	1	1	Radial	12.74	1.5	3.25	4.67	7.56	5	4	0
2	1	2	Radial	10.67	1.16	2.14	2.9	3.33	3	3	1
2	1	3	Radial	13.5	0.88	2.77	4.11	5.79	2	2	1
2	1	4	Radial	13.57	1.24	2.43	3.25	4.53	2	1	0
2	1	5	Radial	20.31	1.52	2.92	4.02	7.44	5	4	0
2	1	6	Radial	13.55	1.1	2.66	3.72	4.79	2	2	1
2	1	7	Radial	17.33	1.14	3.32	5.03	7.34	1	1	1
2	1	8	Radial	14.99	1.34	2.99	4.64	7.86	5	5	1
2	1	9	Radial	14.85	0.68	2.57	4.02	6.64	4	4	1
2	1	10	Radial	16.89	1.42	3.52	5.27	7.33	4	4	1
2	1	11	Radial	18.29	1.84	3.81	5.68	7.9	1	1	1
2	1	12	Radial	17.23	1.84	3.59	5.24	6.61	1	2	0
2	1	13	Radial	13.54	0.93	2.25	3.44	4.48	5	5	1
2	1	14	Radial	13.08	1.21	3.11	4.74	7.57	3	3	1
2	1	15	Radial	17.71	2.33	5	7.12	9.17	4	3	0
2	1	16	Radial	12.68	1.26	3.05	4.59	5.52	1	2	0
2	1	17	Radial	17.69	1.93	4.27	6.09	8.26	1	1	1
2	1	18	Radial	17.61	1.22	3.01	4.49	6.29	1	1	1
2	1	19	Radial	17.17	1.58	3.81	5.71	8.52	4	4	1
2	1	20	Radial	17.65	1.34	3.22	4.98	7.69	3	3	1
2	1	21	Radial	14.6	1.58	3.36	4.83	7.72	2	2	1
2	1	22	Radial	17.04	1.89	3.95	5.74	7.37	2	2	1
2	1	23	Radial	17.9	2.21	4.76	6.58	8.77	2	2	1
2	1	24	Radial	17.23	2.82	5.5	7.43	11.39	2	2	1
2	1	25	Radial	15.2	0.93	2.45	3.77	5.5	5	4	0
2	1	26	Radial	19.26	1.45	3.84	5.79	9.55	3	3	1
2	1	27	Radial	17.37	1.93	4.32	6.32	9.07	2	2	1
2	1	28	Radial	18.91	2.19	4.88	6.78	9.4	1	1	1
2	1	29	Radial	19.86	2.57	5.26	7.57	10.75	4	3	0
2	1	30	Radial	18.93	2.13	4.49	6.47	9.04	3	2	0
2	1	31	Radial	17.18	1.15	3.69	5.84	8.7	4	4	1
2	1	32	Radial	20.57	2.1	4.84	7.1	10.28	5	5	1
2	1	33	Radial	18.46	1.31	4.19	6.41	9.3	2	2	1
2	1	34	Radial	16.12	1.65	3.71	5.4	7.97	3	3	1
2	1	35	Radial	15.79	1.77	4.14	5.96	10.13	5	4	0
2	1	36	Radial	18.56	2.78	5.26	7.63	10.46	3	3	1
2	1	37	Radial	15.36	2.05	4.31	6.01	8.46	3	4	0
2	1	38	Radial	16.39	2.15	4.51	6.29	8.3	3	3	1
2	1	39	Radial	16.53	1.12	3.55	5.6	8.94	1	1	1
2	1	40	Radial	18.03	1.65	4.36	6.42	8.46	2	2	1
2	1	41	Radial	17.06	1.38	3.79	5.84	8.42	5	4	0
2	1	42	Radial	19.65	2.09	5	7.07	8.92	3	2	0
2	1	43	Radial	12.46	0.9	2.61	4.03	5.53	5	5	1
2	1	44	Radial	19.68	2.5	5.35	7.65	10.03	3	3	1
2	2	1	Free	17.73	1.3	3.12	4.84	9.54	3	3	1
2	2	2	Free	18.69	1.44	4.09	6.26	10.06	1	1	1
2	2	3	Free	18.23	1.09	3.44	5.35	7.99	2	2	1
2	2	4	Free	21.12	1.37	4.14	6.31	9.71	3	3	1
2	2	5	Free	20.89	1.05	3.67	5.92	9.83	4	3	0
2	2	6	Free	18.7	0.91	3.34	5.44	8.94	3	4	0
2	2	7	Free	24.24	1.43	4.41	6.91	10.94	1	1	1
2	2	8	Free	21.18	1.23	3.87	6.06	9.38	4	4	1
2	2	9	Free	21.63	1.45	3.94	6.34	9.89	3	4	0
2	2	10	Free	24.86	1.46	4.53	7.12	11.04	2	2	1
2	2	11	Free	15.17	0.81	2.53	4.16	6.93	1	2	0
2	2	12	Free	20.94	1.17	3.98	6.19	9	2	2	1
2	2	13	Free	21.64	1.41	3.78	6.02	10.41	2	2	1
2	2	14	Free	18.54	1.45	4.17	6.49	9.8	1	1	1
2	2	15	Free	17.37	0.99	3.13	4.97	8.49	4	3	0
2	2	16	Free	19.66	1.17	3.77	5.89	8.79	3	3	1
2	2	17	Free	17.6	1.02	3.55	5.82	9.7	3	3	1
2	2	18	Free	20.6	1.61	3.81	5.66	8.98	2	3	0
2	2	19	Free	23.96	1.48	4.43	7.05	11.12	2	2	1
2	2	20	Free	17.92	1.38	3.54	5.42	8.42	4	4	1
2	2	21	Free	21.63	1.49	3.85	6.02	12.64	1	1	1
2	2	22	Free	20.45	1.29	4.04	6.34	10.17	5	5	1
2	2	23	Free	22.09	1.2	4.44	7.18	11.41	4	4	1
2	2	24	Free	23.24	1.47	4.94	7.94	12.29	2	2	1
2	2	25	Free	16.59	1	3.11	4.77	7.38	5	4	0
2	2	26	Free	22.84	1.38	4.4	6.97	10.36	3	2	0
2	2	27	Free	17.09	1.08	3.26	5.41	8.73	3	3	1
2	2	28	Free	21.22	1.57	4.85	7.66	11.63	2	2	1
2	2	29	Free	23.23	1.97	5.24	7.98	12.17	1	1	1
2	2	30	Free	19.01	1.42	4.07	6.54	10.16	4	4	1
2	2	31	Free	25.63	2.43	5.99	8.82	13.15	1	1	1
2	2	32	Free	19.28	1.32	3.86	6.07	9.55	4	4	1
2	2	33	Free	23.64	1.4	4.78	7.63	11.69	1	0	0
2	2	34	Free	15.98	0.63	2.57	4.39	7.4	3	5	0
2	2	35	Free	21.18	1.02	3.99	6.56	10.9	4	4	1
2	2	36	Free	21.27	1.77	4.65	6.9	10.61	1	1	1
2	2	37	Free	17.83	1.21	3.31	5.1	8.36	5	5	1
2	2	38	Free	19.54	0.89	3.27	5.46	9.49	2	2	1
2	2	39	Free	25.81	1.54	4.86	7.96	12.12	2	2	1
2	2	40	Free	19.8	1.31	3.79	5.93	9.14	5	5	1
2	3	1	Left-Right	18.35	2	4.29	6.23	10.06	4	4	1
2	3	2	Left-Right	16.02	1.07	2.92	4.45	6.04	3	3	1
2	3	3	Left-Right	19.43	1.5	3.83	5.66	7.88	5	5	1
2	3	4	Left-Right	20.48	1.67	4.18	6.13	8.36	1	1	1
2	3	5	Left-Right	21.64	1.79	4.54	6.8	9.66	5	5	1
2	3	6	Left-Right	19.23	1.24	3.62	5.86	9.1	4	4	1
2	3	7	Left-Right	23.18	1.23	3.96	6.13	9.08	4	4	1
2	3	8	Left-Right	20.42	1.44	3.87	6.12	9.27	2	2	1
2	3	9	Left-Right	20.36	1.59	4.36	6.6	9.22	3	3	1
2	3	10	Left-Right	22.85	1.66	4.65	7.01	10.43	3	4	0
2	3	11	Left-Right	21.59	1.5	4.34	6.8	10.52	1	1	1
2	3	12	Left-Right	20.46	1.42	3.99	6.11	9.07	3	3	1
2	3	13	Left-Right	21.25	1.54	4.35	6.64	9.98	1	1	1
2	3	14	Left-Right	20.41	1.62	4.24	6.5	9.48	1	1	1
2	3	15	Left-Right	18.07	1.24	3.66	5.42	7.07	4	3	0
2	3	16	Left-Right	19.25	1.54	4.19	6.29	9.47	4	3	0
2	3	17	Left-Right	22.86	1.65	4.65	7.15	10.53	2	2	1
2	3	18	Left-Right	20.22	1.04	3.17	4.79	6.76	5	5	1
2	3	19	Left-Right	19.79	1.3	3.61	5.71	8.58	5	5	1
2	3	20	Left-Right	20.47	1.17	3.8	5.98	8.52	2	2	1
2	3	21	Left-Right	18.65	1.19	3.05	4.8	7.17	4	4	1
2	3	22	Left-Right	16.35	1.76	4.57	6.66	11.68	5	6	0
2	3	23	Left-Right	20.41	1.41	4.22	6.1	8.09	3	2	0
2	3	24	Left-Right	21.3	1.28	3.96	6.02	8.89	5	5	1
2	3	25	Left-Right	19.7	1.03	3.37	5.14	7.18	5	5	1
2	3	26	Left-Right	18.44	0.81	3.17	5.24	7.99	4	4	1
2	3	27	Left-Right	20.32	0.97	3.72	5.88	8.76	4	5	0
2	3	28	Left-Right	22.77	1.47	4.49	7.04	10.22	1	1	1
2	3	29	Left-Right	18.87	1.54	4.25	6.18	8.14	3	4	0
2	3	30	Left-Right	23.43	1.64	4.35	6.23	8.99	5	5	1
2	3	31	Left-Right	21.49	1.63	4.15	6.44	10.01	3	4	0
2	3	32	Left-Right	17.45	1.42	3.66	5.36	7.33	4	4	1
2	3	33	Left-Right	20.99	1.1	3.41	5.22	7.78	2	1	0
2	3	34	Left-Right	18.46	1.19	3.92	5.78	7.84	4	4	1
2	3	35	Left-Right	19.94	1.3	3.62	5.42	7.98	3	3	1
2	3	36	Left-Right	11.39	0.76	2.29	3.72	7.11	4	3	0
2	3	37	Left-Right	16.3	1.02	2.94	4.48	6.78	4	4	1
2	3	38	Left-Right	16.77	1.14	3.63	5.47	7.63	2	2	1
2	3	39	Left-Right	23.89	1.33	3.85	6.13	9.42	5	5	1
2	3	40	Left-Right	21.82	1.23	3.81	6.14	9.03	5	6	0
2	3	41	Left-Right	24.88	1.21	4.32	6.87	9.86	4	4	1
3	1	1	Free	14.92	1	2.99	4.59	7.16	3	2	0
3	1	2	Free	20.65	1.34	4.02	6.24	9.7	1	1	1
3	1	3	Free	14.47	0.79	2.6	4.27	7.03	4	4	1
3	1	4	Free	22.11	1.26	3.55	5.57	8.32	1	1	1
3	1	5	Free	16.84	1.01	3.01	4.89	7.58	1	1	1
3	1	6	Free	17.41	1.17	3.11	4.84	7.85	3	3	1
3	1	7	Free	18.87	1.72	3.82	5.89	9.19	1	1	1
3	1	8	Free	18.35	0.91	2.66	4.16	6.71	5	3	0
3	1	9	Free	18.53	1.51	3.42	5.21	8.8	1	1	1
3	1	10	Free	17.27	0.95	2.73	4.2	6.49	1	1	1
3	1	11	Free	19.19	1.15	3.39	5.33	8.55	1	1	1
3	1	12	Free	15.97	0.78	2.4	3.96	6.18	4	4	1
3	1	13	Free	20.01	1.27	3.69	5.8	11.79	5	4	0
3	1	14	Free	11.08	0.72	1.99	3.08	4.92	1	0	0
3	1	15	Free	21.07	1.08	3.69	5.68	8.81	5	6	0
3	1	16	Free	20.68	1.38	3.77	5.86	9.03	2	2	1
3	1	17	Free	17.17	0.97	2.95	4.83	7.98	2	2	1
3	1	18	Free	17.95	1	2.94	4.75	8.09	5	5	1
3	1	19	Free	15.72	0.99	2.91	4.68	7.61	2	3	0
3	1	20	Free	18.97	1.01	3.28	5.11	7.71	3	3	1
3	1	21	Free	15.07	1.25	3.14	4.66	8.3	2	3	0
3	1	22	Free	13.92	0.67	2.12	3.54	5.26	5	5	1
3	1	23	Free	16.61	0.93	3	4.58	6.54	3	3	1
3	1	24	Free	18.18	1.48	3.8	6.24	10.19	4	4	1
3	1	25	Free	15.59	1.32	3.38	5.27	8.38	5	5	1
3	1	26	Free	15.32	0.9	2.87	4.45	6.76	3	3	1
3	1	27	Free	20.08	1.28	3.38	5.08	7.79	5	5	1
3	1	28	Free	16.52	0.98	2.86	4.5	7.39	4	5	0
3	1	29	Free	14.34	1.08	2.91	4.45	6.64	5	3	0
3	1	30	Free	17.2	1.05	3.17	4.92	7.09	2	2	1
3	1	31	Free	13.25	1.2	2.85	4.48	6.62	5	5	1
3	1	32	Free	18.06	1.13	3.54	5.66	8.73	2	2	1
3	1	33	Free	14.17	1.23	3.41	5.23	7.59	3	3	1
3	1	34	Free	16.02	0.66	2.38	4.11	7.21	4	3	0
3	1	35	Free	15.08	1.53	3.51	5.29	8.15	5	5	1
3	1	36	Free	15.32	1.46	3.57	5.51	8.64	3	3	1
3	1	37	Free	14.51	1	2.94	4.37	6.13	4	4	1
3	1	38	Free	18.73	1.69	3.63	5.73	8.78	5	5	1
3	1	39	Free	13.99	1.01	3.1	4.87	6.94	3	3	1
3	2	1	Left-Right	20.42	0.98	3.54	5.91	11.4	1	1	1
3	2	2	Left-Right	17.23	1.13	4.03	6.37	9.57	1	1	1
3	2	3	Left-Right	14.85	0.89	2.81	4.36	6.74	5	5	1
3	2	4	Left-Right	17.13	0.96	2.8	4.51	7.19	5	5	1
3	2	5	Left-Right	21.91	1.3	3.99	6.35	9.2	3	2	0
3	2	6	Left-Right	18.2	1.42	4.12	6.29	9.3	2	2	1
3	2	7	Left-Right	18.63	1.02	3.03	4.73	7.57	5	5	1
3	2	8	Left-Right	17.14	1.11	3.36	5.25	7.92	4	5	0
3	2	9	Left-Right	18.01	1.31	3.38	5.26	8.19	1	1	1
3	2	10	Left-Right	19.44	1.4	4.34	6.75	10.1	3	3	1
3	2	11	Left-Right	13.69	1.24	3.29	4.96	8.86	3	3	1
3	2	12	Left-Right	14.84	0.99	3.21	5.07	7.68	3	3	1
3	2	13	Left-Right	18.73	1.1	3.24	5.18	7.48	5	5	1
3	2	14	Left-Right	13.92	1.03	3.07	4.75	7.28	5	5	1
3	2	15	Left-Right	16.9	0.82	3.52	5.86	8.7	4	4	1
3	2	16	Left-Right	15.41	1	2.95	4.69	7.08	2	2	1
3	2	17	Left-Right	19.65	1.17	3.93	6.2	9.54	5	5	1
3	2	18	Left-Right	19.68	1.54	4.33	6.6	9.96	4	3	0
3	2	19	Left-Right	18.31	1.49	3.66	5.62	9.1	5	4	0
3	2	20	Left-Right	18.55	1.01	3.55	5.72	8.54	4	4	1
3	2	21	Left-Right	17.1	1.47	3.97	5.92	10.57	1	2	0
3	2	22	Left-Right	20.69	1.73	4.9	7.48	11.4	1	1	1
3	2	23	Left-Right	5.33	0.35	1.17	1.81	2.26	5	0	0
3	2	24	Left-Right	18.49	1.57	4.18	6.26	9.42	2	2	1
3	2	25	Left-Right	18.95	1.32	4.21	6.53	10.22	1	1	1
3	2	26	Left-Right	18.2	1.38	3.92	5.98	8.83	5	5	1
3	2	27	Left-Right	15.26	0.97	2.77	4.27	6.26	5	6	0
3	2	28	Left-Right	14.97	0.91	2.84	4.6	7.48	5	5	1
3	2	29	Left-Right	16.86	1.21	3.44	5.38	9	1	1	1
3	2	30	Left-Right	19.67	1.41	4.36	6.79	10.66	1	1	1
3	2	31	Left-Right	15.72	1.02	2.92	4.5	6.58	5	5	1
3	2	32	Left-Right	16.81	1.24	3.74	5.91	8.92	5	5	1
3	2	33	Left-Right	18.26	1.15	3.54	5.42	8.03	5	5	1
3	2	34	Left-Right	19.59	1.19	3.45	5.47	8.21	3	4	0
3	2	35	Left-Right	14.14	1	2.95	4.61	6.6	3	3	1
3	2	36	Left-Right	14.22	0.74	2.37	3.95	6.55	4	4	1
3	2	37	Left-Right	18.62	1.07	3.49	5.35	7.76	3	3	1
3	2	38	Left-Right	17.5	1.42	4.04	6.29	8.95	5	5	1
3	2	39	Left-Right	17.4	1.3	3.41	5.38	8.32	3	4	0
3	2	40	Left-Right	17.22	0.92	3.26	4.99	7.39	2	2	1
3	2	41	Left-Right	15.73	1.16	3.7	5.78	8.25	4	4	1
3	3	1	Radial	16.31	1.54	3.88	5.77	11.07	1	1	1
3	3	2	Radial	16.26	1.1	3.08	4.87	7.91	5	5	1
3	3	3	Radial	17.38	1.03	2.89	4.67	8.07	2	2	1
3	3	4	Radial	13.81	0.93	2.88	4.3	6.28	4	4	1
3	3	5	Radial	14.33	1.15	2.98	4.45	6.3	4	4	1
3	3	6	Radial	14.25	1.09	2.8	4.43	7.15	1	1	1
3	3	7	Radial	13.36	1.09	3.05	4.76	6.99	2	2	1
3	3	8	Radial	15.2	1.15	2.94	4.37	6.3	4	4	1
3	3	9	Radial	9.3	0.9	1.94	2.83	4.21	3	2	0
3	3	10	Radial	15.65	1.14	3.2	4.85	7.17	2	2	1
3	3	11	Radial	16.05	1.29	3.15	5.05	7.89	2	2	1
3	3	12	Radial	14.43	1.34	3.24	4.91	7.47	2	1	0
3	3	13	Radial	13.29	1.06	2.83	4.44	6.8	4	4	1
3	3	14	Radial	13.78	0.89	2.43	3.85	6.5	2	2	1
3	3	15	Radial	12.77	1.14	3.11	4.82	7.29	2	1	0
3	3	16	Radial	14.57	0.84	2.58	3.98	6.16	4	5	0
3	3	17	Radial	15.59	1.25	3.07	4.72	7.39	4	3	0
3	3	18	Radial	12.77	1.11	3.16	4.54	6.22	4	5	0
3	3	19	Radial	12.72	0.75	2.19	3.61	6.35	1	1	1
3	3	20	Radial	13.86	0.85	2.72	4.55	7.36	1	1	1
3	3	21	Radial	19.21	1.87	4.13	6.13	11.52	2	2	1
3	3	22	Radial	16.1	1.59	3.55	5.02	7.4	5	4	0
3	3	23	Radial	13.45	0.89	2.85	4.52	6.76	5	5	1
3	3	24	Radial	14.61	0.9	3.07	4.79	6.97	1	1	1
3	3	25	Radial	14.29	1.13	3.08	4.77	7.32	1	1	1
3	3	26	Radial	16.43	1.06	3.31	5.19	8.3	3	3	1
3	3	27	Radial	17.08	1.67	3.85	6.05	9.25	2	2	1
3	3	28	Radial	17.51	1.06	3.56	5.67	8.16	1	2	0
3	3	29	Radial	17.84	1.4	3.88	5.75	8.19	1	1	1
3	3	30	Radial	14.05	1.36	3.38	5.03	7.2	5	5	1
3	3	31	Radial	15.63	0.8	2.67	4.05	6.31	4	4	1
3	3	32	Radial	15.04	0.91	3.47	5.54	8.31	4	4	1
3	3	33	Radial	15.2	0.97	3.17	4.98	7.44	5	5	1
3	3	34	Radial	12.58	0.81	2.49	3.93	5.73	4	4	1
3	3	35	Radial	12.59	0.73	2.55	4.05	6.09	4	3	0
3	3	36	Radial	17.27	1.06	3.01	4.66	7.2	2	2	1
3	3	37	Radial	15.88	1.1	2.91	4.35	6.64	4	4	1
3	3	38	Radial	17.81	1.2	3.48	5.38	8.31	3	3	1
3	3	39	Radial	16.38	1.31	3.93	5.96	8.61	1	1	1
3	3	40	Radial	17.05	1.42	3.55	5.47	8.52	1	1	1
4	1	1	Free	19.94	1.35	2.94	4.36	6.97	5	4	0
4	1	2	Free	12.61	0.66	1.53	2.46	4.08	5	6	0
4	1	3	Free	18.95	1.04	2.82	4.28	6.59	2	2	1
4	1	4	Free	16.9	0.94	2.86	4.39	6.75	2	2	1
4	1	5	Free	20.61	1.19	3.56	5.62	8.47	3	3	1
4	1	6	Free	15.86	1.39	3.12	4.41	6.7	3	5	0
4	1	7	Free	28.27	1.16	3.08	4.92	9.74	2	2	1
4	1	8	Free	16.23	0.94	2.42	3.49	5.14	2	4	0
4	1	9	Free	19.77	0.84	2.5	4.15	6.39	2	2	1
4	1	10	Free	16.44	1	2.68	4.14	6.01	1	1	1
4	1	11	Free	19.89	1.37	3.29	4.93	8.09	2	2	1
4	1	12	Free	14.01	0.82	2.21	3.36	5.34	4	4	1
4	1	13	Free	15.6	0.9	2.86	4.39	6.17	1	1	1
4	1	14	Free	18.2	1.02	2.98	4.78	7.5	4	3	0
4	1	15	Free	13.07	0.63	2.04	3.37	5.14	1	1	1
4	1	16	Free	15.35	1.1	3.06	4.87	7.65	1	1	1
4	1	17	Free	15.22	0.64	1.98	3.2	4.28	5	5	1
4	1	18	Free	15.06	0.68	1.93	2.94	4.34	5	5	1
4	1	19	Free	22.04	1.23	3.83	6.06	9.34	2	2	1
4	1	20	Free	14.5	0.89	2.47	3.64	6.55	5	6	0
4	1	21	Free	20.99	1.52	3.39	5.28	10.19	5	5	1
4	1	22	Free	19.58	0.99	3	4.87	7.74	4	4	1
4	1	23	Free	19.45	1.64	3.56	5.39	8.89	3	3	1
4	1	24	Free	17.05	0.82	2.43	3.97	5.95	5	5	1
4	1	25	Free	18.64	0.89	3.22	5.04	7.58	4	3	0
4	1	26	Free	20.69	1.55	3.75	5.53	9.01	4	4	1
4	1	27	Free	22.44	1.72	3.93	5.9	9.34	3	3	1
4	1	28	Free	17.42	1.21	3.18	5.07	9.06	5	4	0
4	1	29	Free	20.79	1.6	4.27	6.53	10.17	3	2	0
4	1	30	Free	21.59	1.12	3.57	6.03	9.27	1	0	0
4	1	31	Free	18.37	1.33	3.08	4.81	7.49	3	3	1
4	1	32	Free	19.05	1.2	3	4.8	7.93	3	3	1
4	1	33	Free	19.61	1.35	3.48	5.49	8.53	4	2	0
4	1	34	Free	19.28	1.11	3.76	6.04	8.6	1	1	1
4	1	35	Free	22.43	1.33	3.67	5.5	8.06	1	2	0
4	1	36	Free	17.83	1.07	3.24	5.14	7.87	2	2	1
4	1	37	Free	19.66	1.59	4.15	6.57	9.4	2	2	1
4	1	38	Free	24.43	1.42	4.06	6.35	10.19	2	2	1
4	1	39	Free	23.4	1.2	3.37	5.16	7.91	5	5	1
4	1	40	Free	27.17	1.53	3.91	6.07	10.65	2	2	1
4	2	1	Radial	15.26	1.61	3.59	5.52	9	1	1	1
4	2	2	Radial	16.49	1.13	3.06	4.63	6.87	5	5	1
4	2	3	Radial	15.37	1.59	3.78	5.59	8.28	5	5	1
4	2	4	Radial	14.76	1.24	3.41	5.17	7.74	1	0	0
4	2	5	Radial	18.02	1.14	3.71	5.53	7.64	1	1	1
4	2	6	Radial	16.1	1.26	3.38	4.85	6.88	2	2	1
4	2	7	Radial	16.15	1.45	3.12	4.61	7.34	1	1	1
4	2	8	Radial	15	0.97	2.52	3.67	5.68	4	5	0
4	2	9	Radial	17.45	1.66	3.48	4.98	7.76	3	3	1
4	2	10	Radial	13.16	0.98	2.77	4.21	5.88	5	5	1
4	2	11	Radial	12.94	0.9	2.27	3.44	5.05	3	3	1
4	2	12	Radial	17.62	0.83	2.67	4.18	6.68	1	1	1
4	2	13	Radial	14.65	1.39	2.96	4.26	6.9	1	1	1
4	2	14	Radial	17.5	2.09	4.82	7.16	10.6	3	2	0
4	2	15	Radial	16.7	1.51	3.16	4.25	6.41	4	4	1
4	2	16	Radial	14.25	1.12	3.25	5.09	7.8	4	3	0
4	2	17	Radial	14.05	1.31	2.81	4.18	6.21	4	3	0
4	2	18	Radial	16.2	1.13	2.83	4.18	7.18	5	5	1
4	2	19	Radial	15.09	1.03	2.68	4	5.75	5	5	1
4	2	20	Radial	16.38	1.52	3.71	5.26	7.21	2	2	1
4	2	21	Radial	15.26	1.78	3.74	5.45	8.88	1	1	1
4	2	22	Radial	16.56	1.82	3.55	4.98	8.28	5	4	0
4	2	23	Radial	13.24	1.32	3.18	4.53	6.27	4	3	0
4	2	24	Radial	17.89	1.3	3.4	4.91	7.29	5	5	1
4	2	25	Radial	18.35	1.76	4.76	7.01	9.85	1	1	1
4	2	26	Radial	17.4	1.85	4.25	6.07	9.34	3	3	1
4	2	27	Radial	16.48	2.15	4.41	6.12	8.69	1	1	1
4	2	28	Radial	13.9	1.21	2.69	3.88	5.5	4	4	1
4	2	29	Radial	13.38	1.28	3.26	4.48	6.88	2	2	1
4	2	30	Radial	15.98	1.4	3.2	4.62	6.73	4	4	1
4	2	31	Radial	16.75	1.58	3.78	5.34	7.02	3	3	1
4	2	32	Radial	19.15	1.38	4.14	6.3	9.02	2	2	1
4	2	33	Radial	19.21	2.1	4.52	6.42	9.13	3	3	1
4	2	34	Radial	17.05	1.91	4.18	6.06	8.52	4	2	0
4	2	35	Radial	17.8	1.47	4.13	5.68	7.85	3	3	1
4	2	36	Radial	19.66	1.27	3.73	5.6	7.89	2	1	0
4	2	37	Radial	18.11	1.57	4.21	5.98	8.09	4	4	1
4	2	38	Radial	14.88	1.24	3.68	5.54	7.88	2	1	0
4	2	39	Radial	16.72	1.47	4.18	5.77	7.66	3	3	1
4	2	40	Radial	15.21	1.4	3.52	5.04	6.97	4	5	0
4	3	1	Left-Right	30.07	2.62	5.86	8.55	13.85	2	2	1
4	3	2	Left-Right	27.44	1.63	4.86	7.7	11.98	2	2	1
4	3	3	Left-Right	24.81	1.93	4.85	7.42	11.01	3	3	1
4	3	4	Left-Right	30.7	3	6.1	8.53	11.97	3	3	1
4	3	5	Left-Right	19.19	1.16	3.52	5.53	8.02	5	6	0
4	3	6	Left-Right	22.9	1.4	4.78	7.25	10.11	2	2	1
4	3	7	Left-Right	21.96	1.99	4.31	6.3	10.24	2	3	0
4	3	8	Left-Right	22.88	1.15	3.93	6.06	9.47	4	4	1
4	3	9	Left-Right	17.43	0.99	3.05	4.65	6.62	2	2	1
4	3	10	Left-Right	20.35	1.21	3.23	5.01	7.61	5	4	0
4	3	11	Left-Right	20.94	1.38	4.29	6.52	9.24	1	1	1
4	3	12	Left-Right	17.66	1.19	3.58	5.52	7.94	1	1	1
4	3	13	Left-Right	22.93	1.49	4.33	6.46	9.62	5	5	1
4	3	14	Left-Right	24.83	1.85	4.94	7.5	10.76	2	2	1
4	3	15	Left-Right	21.93	1.65	4.19	6.22	9.5	1	1	1
4	3	16	Left-Right	24.88	2.17	4.68	6.82	10.14	2	2	1
4	3	17	Left-Right	21.3	1.15	3.72	5.69	8.76	5	5	1
4	3	18	Left-Right	19.7	1.28	3.47	5.16	7.36	5	5	1
4	3	19	Left-Right	22.82	1.42	4.16	6.74	10.73	1	1	1
4	3	20	Left-Right	17.34	1.04	2.75	3.97	5.95	4	3	0
4	3	21	Left-Right	20.28	1.52	3.81	5.72	9.1	3	2	0
4	3	22	Left-Right	23.68	1.34	4.18	6.47	12.57	3	3	1
4	3	23	Left-Right	19.91	1.92	4.06	5.55	8.13	4	4	1
4	3	24	Left-Right	24.81	1.88	4.4	6.53	9.61	5	5	1
4	3	25	Left-Right	31.53	1.57	5.78	9.11	13.89	2	2	1
4	3	26	Left-Right	26.73	1.57	5.5	8.86	13.06	1	1	1
4	3	27	Left-Right	22.53	2.2	4.8	6.51	9.18	3	3	1
4	3	28	Left-Right	20.82	1.25	3.97	6.24	9.12	1	2	0
4	3	29	Left-Right	29.27	1.41	4.81	7.61	11.11	4	4	1
4	3	30	Left-Right	23.61	0.83	3.76	6.08	9.5	1	1	1
4	3	31	Left-Right	19.7	1.42	3.94	6.12	9.85	4	4	1
4	3	32	Left-Right	22.91	1.67	5.03	7.75	11.01	3	3	1
4	3	33	Left-Right	18.69	1.11	3.88	5.97	8.65	1	1	1
4	3	34	Left-Right	20.05	1.41	3.86	6.14	8.8	3	2	0
4	3	35	Left-Right	19.4	1.33	3.23	5.06	7.88	4	4	1
4	3	36	Left-Right	22.68	1.29	4.09	6.1	8.82	5	5	1
4	3	37	Left-Right	20.29	1.26	4.03	6.45	10.28	2	2	1
4	3	38	Left-Right	21.63	1.21	3.72	5.95	8.56	3	3	1
4	3	39	Left-Right	23.12	1.72	4.76	7.41	11.65	1	1	1
4	3	40	Left-Right	19.3	1.1	3.35	5.12	7.71	4	4	1
4	3	41	Left-Right	22.93	1.4	4.46	7.07	10.63	1	1	1
5	1	1	Left-Right	15.11	1	2.42	3.62	7.05	5	5	1
5	1	2	Left-Right	20.71	0.99	3.26	5.03	7.86	3	3	1
5	1	3	Left-Right	16.92	0.89	2.79	4.35	6.61	2	2	1
5	1	4	Left-Right	15.75	0.71	2.15	3.38	5.53	5	4	0
5	1	5	Left-Right	18.41	0.98	2.77	4.35	6.49	5	4	0
5	1	6	Left-Right	18.35	1.13	2.94	4.84	9.05	3	3	1
5	1	7	Left-Right	16.82	0.78	2.74	4.43	7.25	1	1	1
5	1	8	Left-Right	15.75	0.7	2.34	3.91	5.82	5	5	1
5	1	9	Left-Right	15.67	1.1	2.92	4.54	7.71	4	3	0
5	1	10	Left-Right	17.71	0.94	2.74	4.3	7.34	4	2	0
5	1	11	Left-Right	18.92	1.04	2.78	4.27	6.63	2	2	1
5	1	12	Left-Right	14.67	0.82	2.22	3.41	4.93	4	4	1
5	1	13	Left-Right	18.69	1.05	2.71	4.28	6.38	2	1	0
5	1	14	Left-Right	18.78	1.29	3.27	4.84	7.43	3	3	1
5	1	15	Left-Right	14.98	0.59	1.92	2.92	4.23	5	3	0
5	1	16	Left-Right	15.87	0.88	2.56	4.07	6.09	4	4	1
5	1	17	Left-Right	16.9	0.95	2.97	4.49	6.34	3	4	0
5	1	18	Left-Right	19.16	1.47	3.38	5.1	8.22	1	1	1
5	1	19	Left-Right	18.78	1.16	3.3	5.09	8.64	2	1	0
5	1	20	Left-Right	16.58	0.99	2.58	3.94	5.84	4	4	1
5	1	21	Left-Right	18.76	0.71	2.76	4.42	7.43	3	3	1
5	1	22	Left-Right	17.23	1.01	2.82	4.33	6.05	3	3	1
5	1	23	Left-Right	17.46	1.15	3.41	5.21	7.63	4	3	0
5	1	24	Left-Right	19	1.02	2.89	4.38	6.6	3	3	1
5	1	25	Left-Right	14.89	0.85	2.4	3.67	6.18	4	3	0
5	1	26	Left-Right	19.38	1.1	3.25	5.06	7.37	3	3	1
5	1	27	Left-Right	16.56	0.77	2.49	3.95	6.25	3	3	1
5	1	28	Left-Right	11.84	0.52	1.74	2.8	4.29	4	4	1
5	1	29	Left-Right	17.1	0.88	2.46	3.91	6.26	3	4	0
5	1	30	Left-Right	15.58	0.82	2.37	3.65	5.23	4	2	0
5	1	31	Left-Right	16.75	0.86	2.23	3.61	6.01	4	4	1
5	1	32	Left-Right	14.52	0.79	2.54	4.08	5.99	5	5	1
5	1	33	Left-Right	13.24	0.61	2.02	3.23	5.16	2	2	1
5	1	34	Left-Right	15.16	0.61	2.12	3.36	5.39	2	2	1
5	1	35	Left-Right	18.25	0.94	2.79	4.38	6.61	1	1	1
5	1	36	Left-Right	13.05	0.61	1.87	2.9	4.51	3	3	1
5	1	37	Left-Right	15.84	0.73	2.16	3.5	5.06	5	5	1
5	1	38	Left-Right	18.92	0.87	2.75	4.24	6.2	5	4	0
5	2	1	Free	15.91	1.01	2.66	4.16	8.17	3	4	0
5	2	2	Free	8.89	0.56	1.71	2.79	4.28	4	4	1
5	2	3	Free	14.51	0.99	2.38	3.59	5.56	1	1	1
5	2	4	Free	16.43	0.62	2.09	3.54	6.84	5	5	1
5	2	5	Free	20.96	1.6	3.6	5.21	7.46	3	3	1
5	2	6	Free	17.09	1.08	2.47	3.8	6.41	3	3	1
5	2	7	Free	17.31	1.07	2.64	3.98	5.89	2	3	0
5	2	8	Free	14.46	0.73	2.31	3.5	5.1	4	4	1
5	2	9	Free	19.01	0.94	2.42	3.85	6.98	5	4	0
5	2	10	Free	16.66	1.28	3.12	4.64	6.82	2	2	1
5	2	11	Free	17.79	1.53	3.2	4.73	7.9	2	3	0
5	2	12	Free	16.71	0.96	2.36	3.43	5.18	2	2	1
5	2	13	Free	15.93	0.82	2.09	3.28	5.01	1	1	1
5	2	14	Free	15.65	0.89	2.28	3.67	6.81	2	2	1
5	2	15	Free	13.85	0.75	2.16	3.41	5.4	3	2	0
5	2	16	Free	16.14	0.93	2.27	3.42	4.68	5	4	0
5	2	17	Free	15.09	0.83	2.34	3.47	5.63	1	1	1
5	2	18	Free	17.51	1.02	2.64	4.16	6.6	2	2	1
5	2	19	Free	16.23	0.91	2.05	3.08	4.76	4	3	0
5	2	20	Free	15.36	1.04	2.54	4.02	6.4	1	1	1
5	2	21	Free	16.63	0.97	2.32	3.35	5.11	3	3	1
5	2	22	Free	18.58	1.26	3.17	4.83	9.75	1	1	1
5	2	23	Free	14.5	0.8	2.2	3.38	5.16	4	4	1
5	2	24	Free	18.49	1.35	3.28	5.06	7.65	4	4	1
5	2	25	Free	18.7	0.96	2.6	4.05	6.31	5	5	1
5	2	26	Free	17.99	1.08	2.68	3.98	5.95	3	3	1
5	2	27	Free	16.86	1.05	2.82	4.29	6.23	4	3	0
5	2	28	Free	16.77	1.09	2.88	4.49	6.85	2	2	1
5	2	29	Free	16.28	0.97	2.57	3.88	5.45	3	3	1
5	2	30	Free	16.68	0.87	2.42	3.8	6.15	1	1	1
5	2	31	Free	19.39	0.98	2.85	4.52	7.53	4	4	1
5	2	32	Free	20.56	0.99	2.72	4.26	7.43	1	1	1
5	2	33	Free	17.08	0.95	2.45	3.71	5.9	1	1	1
5	2	34	Free	19.09	1.08	2.86	4.26	6.2	1	1	1
5	2	35	Free	14.6	0.88	2.18	3.17	4.52	5	4	0
5	2	36	Free	20.13	1.16	2.76	4.21	6.33	2	2	1
5	2	37	Free	12.77	0.74	2.06	3.21	4.97	5	3	0
5	2	38	Free	17.73	0.93	2.39	3.65	5.78	4	4	1
5	2	39	Free	17.4	1.06	2.61	3.88	5.59	1	1	1
5	2	40	Free	12.47	0.74	2.03	3.29	5.21	4	3	0
5	2	41	Free	18.25	1.09	2.8	4.19	6.24	2	2	1
5	3	1	Radial	13.25	0.95	2.26	3.31	6.42	5	5	1
5	3	2	Radial	18.97	1.17	3.16	4.92	7.98	1	1	1
5	3	3	Radial	15.83	1.21	3.24	5	7.32	5	5	1
5	3	4	Radial	13.1	0.96	2.5	3.87	5.86	5	4	0
5	3	5	Radial	16.45	0.9	2.6	4.09	6.46	3	3	1
5	3	6	Radial	14.74	0.9	2.62	4.02	5.99	1	1	1
5	3	7	Radial	15.27	0.87	2.37	3.71	5.6	5	5	1
5	3	8	Radial	18.07	1.24	3.11	4.58	6.51	4	4	1
5	3	9	Radial	16.84	1.19	2.95	4.49	6.67	4	4	1
5	3	10	Radial	15.41	1.1	2.91	4.36	6.56	1	1	1
5	3	11	Radial	16.48	1.51	3.68	5.56	7.68	1	1	1
5	3	12	Radial	16.85	0.87	3.06	4.95	7.86	1	1	1
5	3	13	Radial	17.48	0.9	2.7	4.17	6.31	1	1	1
5	3	14	Radial	15.06	1.05	2.67	3.99	5.98	5	5	1
5	3	15	Radial	17.41	1.1	2.71	4.15	6.25	5	5	1
5	3	16	Radial	22.05	1.29	3.51	5.45	8.13	1	2	0
5	3	17	Radial	21.31	1.52	3.92	5.94	8.92	1	0	0
5	3	18	Radial	18.44	1.1	3.32	5.2	7.87	1	1	1
5	3	19	Radial	14.56	0.94	2.24	3.36	4.73	5	3	0
5	3	20	Radial	21.72	1.12	3.1	4.86	8.27	1	1	1
5	3	21	Radial	16.99	1.24	2.91	4.29	8.42	4	4	1
5	3	22	Radial	20.97	1.53	4.04	6.15	8.9	1	2	0
5	3	23	Radial	18.29	1.04	3.24	5.13	6.7	4	4	1
5	3	24	Radial	19.53	1.47	3.92	5.74	8.35	1	1	1
5	3	25	Radial	23.27	1.35	3.97	6.26	10.13	1	0	0
5	3	26	Radial	21.04	1.46	3.54	5.34	7.74	5	5	1
5	3	27	Radial	21.49	1.21	3.37	5.06	6.88	5	5	1
5	3	28	Radial	23.83	1.4	3.72	5.71	8.75	1	1	1
5	3	29	Radial	22.58	1.44	3.96	6.05	9.55	4	4	1
5	3	30	Radial	23.59	1.56	4.09	6.26	9.15	4	4	1
5	3	31	Radial	19.59	1.38	3.9	5.98	8.19	4	4	1
5	3	32	Radial	20.92	1.26	3.16	4.63	5.97	3	2	0
5	3	33	Radial	19.85	1.33	3.69	5.6	9	4	5	0
5	3	34	Radial	16.38	0.9	2.45	3.73	5.41	5	6	0
5	3	35	Radial	17.26	1.34	3.41	4.96	7.35	5	4	0
5	3	36	Radial	17.15	0.98	2.58	3.8	5.46	4	4	1
5	3	37	Radial	18.69	1.48	3.7	5.56	7.78	3	4	0
5	3	38	Radial	16.56	0.95	2.43	3.5	4.69	5	6	0
5	3	39	Radial	24.11	1.19	3.39	5.27	8.27	3	3	1
5	3	40	Radial	19.26	1.49	3.96	6.15	9.11	1	1	1
6	1	1	Radial	13.12	1.45	3.04	4.2	6.99	5	5	1
6	1	2	Radial	13.63	1.16	3.05	4.32	6	1	1	1
6	1	3	Radial	16.25	1.2	3.15	4.53	6.4	4	4	1
6	1	4	Radial	14.42	1.14	2.94	4.32	6.34	3	3	1
6	1	5	Radial	14.18	1.09	2.81	4.02	6.42	5	5	1
6	1	6	Radial	15.21	0.72	2.42	3.64	5.55	4	4	1
6	1	7	Radial	13.94	1.42	3.1	4.44	6.65	4	4	1
6	1	8	Radial	13.17	0.76	2.53	3.85	6.06	4	3	0
6	1	9	Radial	15.72	1.04	3.19	4.68	6.94	4	5	0
6	1	10	Radial	14.64	1.33	3.24	4.58	6.32	2	3	0
6	1	11	Radial	13.8	1.41	3.2	4.57	6.18	4	4	1
6	1	12	Radial	14.81	1.26	3.31	4.91	7.07	2	1	0
6	1	13	Radial	15.39	1.08	3.23	4.98	7.31	3	2	0
6	1	14	Radial	14.25	1.03	2.8	4.04	5.74	1	1	1
6	1	15	Radial	16.54	1.59	3.35	4.66	6.6	3	3	1
6	1	16	Radial	17.27	1.3	3.56	5.47	8.1	5	5	1
6	1	17	Radial	17.4	1.2	3.25	5.11	8.55	5	7	0
6	1	18	Radial	19.29	1.36	3.53	5.13	7.43	1	2	0
6	1	19	Radial	15.74	1.2	3.36	4.77	6.88	5	4	0
6	1	20	Radial	14.27	1.29	3.46	4.86	6.58	5	3	0
6	1	21	Radial	15.41	1.46	3.35	4.94	8.74	3	4	0
6	1	22	Radial	16.05	1.41	3.68	5.46	9.97	1	1	1
6	1	23	Radial	15.95	1.22	3.32	5.01	7.18	2	2	1
6	1	24	Radial	13.62	1.12	2.93	4.31	6.2	3	3	1
6	1	25	Radial	15.31	0.81	2.65	4.1	6.74	4	4	1
6	1	26	Radial	15.86	1.15	3.07	4.51	6.69	1	1	1
6	1	27	Radial	14.17	1.05	2.94	4.39	6.75	3	4	0
6	1	28	Radial	16.28	1.21	3.52	5.37	7.78	2	2	1
6	1	29	Radial	16.58	1.18	3.51	5.29	7.75	2	2	1
6	1	30	Radial	16.54	1.14	3.2	4.92	7.55	5	3	0
6	1	31	Radial	16.14	1.02	3.5	5	6.89	2	2	1
6	1	32	Radial	14.94	1.27	3.5	5.17	7.34	2	2	1
6	1	33	Radial	15.28	1.24	3.54	5.09	6.75	1	1	1
6	1	34	Radial	16.84	1.35	3.32	4.8	7.05	4	3	0
6	1	35	Radial	12.66	1.06	2.79	4.18	6.09	1	3	0
6	1	36	Radial	12.56	0.88	2.7	3.97	5.8	5	5	1
6	1	37	Radial	17.42	1.05	3.26	5	7.31	2	2	1
6	1	38	Radial	13.57	0.94	2.81	4.24	6.11	3	3	1
6	2	1	Left-Right	15.95	1.4	3.36	5.09	8.93	5	4	0
6	2	2	Left-Right	16.28	0.83	2.84	4.61	6.86	1	1	1
6	2	3	Left-Right	15.93	0.9	2.96	4.66	6.78	1	1	1
6	2	4	Left-Right	16.67	0.88	2.73	4.25	6.58	1	1	1
6	2	5	Left-Right	20.32	1.04	3.22	4.99	7.06	4	5	0
6	2	6	Left-Right	16.78	1.1	3.14	4.74	6.65	2	2	1
6	2	7	Left-Right	16.95	0.92	2.78	4.32	6.57	3	4	0
6	2	8	Left-Right	17.98	1.11	3.19	5.01	7.69	4	5	0
6	2	9	Left-Right	20.97	1.19	3.53	5.58	7.7	4	4	1
6	2	10	Left-Right	17.93	1.05	3.24	5.12	7.39	3	3	1
6	2	11	Left-Right	20.24	1.25	3.53	5.52	8.1	2	2	1
6	2	12	Left-Right	17.26	1	3.38	5.28	7.83	3	3	1
6	2	13	Left-Right	18.78	1.17	3.7	5.69	8.21	4	4	1
6	2	14	Left-Right	18.73	1.16	3.61	5.48	8.4	1	2	0
6	2	15	Left-Right	21.31	1.48	4.34	6.73	10.18	1	1	1
6	2	16	Left-Right	21.11	1.12	3.43	5.18	7.65	4	4	1
6	2	17	Left-Right	18.51	1.15	3.64	5.67	8.59	1	1	1
6	2	18	Left-Right	19.01	0.92	3.3	5.31	8.1	1	1	1
6	2	19	Left-Right	20.27	1.65	4.6	6.99	9.82	3	3	1
6	2	20	Left-Right	20.05	1.14	3.47	5.41	8.15	5	6	0
6	2	21	Left-Right	17.24	1.24	3.52	5.3	9.16	3	3	1
6	2	22	Left-Right	22.99	1.2	3.93	6.06	8.63	1	2	0
6	2	23	Left-Right	19.33	1.04	2.92	4.67	6.89	5	5	1
6	2	24	Left-Right	20.32	1.14	3.72	5.97	9.92	5	5	1
6	2	25	Left-Right	21.62	0.99	3.57	5.72	8.75	3	5	0
6	2	26	Left-Right	21.5	1.37	4.19	6.48	9.34	2	2	1
6	2	27	Left-Right	21.51	1.18	3.9	6.05	9.23	1	2	0
6	2	28	Left-Right	21.26	1.3	3.87	5.93	8.68	4	4	1
6	2	29	Left-Right	19.73	1.27	3.89	5.88	8.32	1	1	1
6	2	30	Left-Right	18.68	1	3.38	5.44	8.16	2	2	1
6	2	31	Left-Right	20.33	1.28	3.51	5.5	8.35	4	5	0
6	2	32	Left-Right	19.16	0.91	3.3	5.23	7.94	1	1	1
6	2	33	Left-Right	18.34	1.18	3.45	5.4	7.99	3	2	0
6	2	34	Left-Right	20.31	1.29	3.75	5.78	8.55	1	1	1
6	2	35	Left-Right	20.29	1.2	3.94	6.11	8.72	3	3	1
6	2	36	Left-Right	21.87	1.17	3.99	6.21	9.65	2	2	1
6	2	37	Left-Right	21.16	1	3.48	5.49	8.09	5	6	0
6	2	38	Left-Right	18.07	0.85	3.24	5.04	7.46	4	5	0
6	2	39	Left-Right	19.75	1.01	3.62	5.66	8.23	2	2	1
6	2	40	Left-Right	21.87	1.27	3.79	5.98	8.69	3	3	1
6	3	1	Free	18.81	1.42	3.35	5.13	10.04	2	4	0
6	3	2	Free	21.83	2.58	5.31	7.68	10.15	1	1	1
6	3	3	Free	19.61	1.37	4.48	6.87	9.75	1	1	1
6	3	4	Free	17.84	1.23	3.55	5.48	7.98	2	2	1
6	3	5	Free	20.05	1.28	4.13	6.52	10.01	1	0	0
6	3	6	Free	20.71	1.57	4.37	6.63	9.09	3	3	1
6	3	7	Free	18.53	0.9	3.26	5.25	7.69	4	4	1
6	3	8	Free	20.79	1.2	4	6.38	9.32	1	1	1
6	3	9	Free	20.37	1.14	4.1	6.53	9.36	3	3	1
6	3	10	Free	22.8	1.36	4.28	6.86	10.98	5	5	1
6	3	11	Free	21.51	1.28	3.91	6.18	9.16	1	0	0
6	3	12	Free	17.98	1	3.49	5.34	7.97	2	2	1
6	3	13	Free	19.61	1.47	4.05	6.07	8.79	3	3	1
6	3	14	Free	20.61	1.17	3.85	6.03	9.23	5	5	1
6	3	15	Free	21.6	1.17	3.87	6.25	9.42	4	4	1
6	3	16	Free	19.16	1.33	3.93	6.03	9.46	5	5	1
6	3	17	Free	18.91	1.22	3.48	5.39	8.57	2	2	1
6	3	18	Free	22.06	1.42	3.89	6.12	9.44	1	1	1
6	3	19	Free	18.59	0.98	3.56	5.74	8.81	3	3	1
6	3	20	Free	19.16	1.16	3.21	4.94	9.54	5	5	1
6	3	21	Free	19.75	1.07	3.41	5.41	8.63	5	5	1
6	3	22	Free	17.74	1.05	2.84	4.19	6.92	2	2	1
6	3	23	Free	19.23	1.28	3.68	5.73	8.33	3	3	1
6	3	24	Free	20.52	1.03	3.74	5.81	8.41	2	2	1
6	3	25	Free	18.34	1.3	3.77	5.76	8.48	2	2	1
6	3	26	Free	16.34	0.81	2.9	4.51	7.16	5	5	1
6	3	27	Free	16.8	1	3.18	5.23	8.22	3	3	1
6	3	28	Free	17.9	1.1	4.13	6.34	8.57	1	1	1
6	3	29	Free	23.68	1.17	3.94	6.3	9.93	2	2	1
6	3	30	Free	20.29	1.36	3.62	5.78	8.73	2	1	0
6	3	31	Free	19.86	1.11	3.51	5.39	8.07	3	3	1
6	3	32	Free	24.4	1.77	4.83	7.6	11.95	3	3	1
6	3	33	Free	18.11	1.16	3.73	5.67	8.27	5	4	0
6	3	34	Free	19.15	1.48	3.71	5.72	8.3	5	5	1
6	3	35	Free	14.86	0.84	2.59	3.89	5.82	5	5	1
6	3	36	Free	16.68	0.85	3.05	5.08	7.82	3	3	1
6	3	37	Free	19.21	1.04	3.36	5.19	7.82	5	5	1
6	3	38	Free	18.82	1.18	3.79	6.09	9.74	4	5	0
6	3	39	Free	17.28	1.03	3.32	5.22	8.23	5	5	1
6	3	40	Free	22.42	1.37	4.4	7.02	10.54	2	3	0
7	1	1	Left-Right	22.49	1.42	3.2	5.13	9.87	5	3	0
7	1	2	Left-Right	16.2	1.2	3.32	5.12	7.36	3	3	1
7	1	3	Left-Right	19.9	0.91	3.1	5.04	8.66	2	2	1
7	1	4	Left-Right	17.95	1.4	3.38	5.2	8.03	4	3	0
7	1	5	Left-Right	16.96	0.83	2.71	4.52	6.96	4	2	0
7	1	6	Left-Right	19.82	1.48	3.54	5.4	10.25	1	1	1
7	1	7	Left-Right	18.9	0.95	2.94	4.58	7.52	3	3	1
7	1	8	Left-Right	17.88	0.73	2.84	4.85	7.75	3	3	1
7	1	9	Left-Right	18.98	1.07	3.26	4.99	7.28	5	5	1
7	1	10	Left-Right	20.6	1.21	3.63	5.76	8.27	2	2	1
7	1	11	Left-Right	18.86	0.93	2.99	4.77	7.69	3	3	1
7	1	12	Left-Right	20.42	1.06	3.46	5.38	7.9	2	2	1
7	1	13	Left-Right	17.84	0.83	2.62	4.08	6.13	1	1	1
7	1	14	Left-Right	20.27	0.93	3.15	5.05	8.01	1	1	1
7	1	15	Left-Right	18.65	1.02	3.16	4.94	7.15	4	4	1
7	1	16	Left-Right	17.5	0.99	3.05	4.73	7.29	4	4	1
7	1	17	Left-Right	18.83	0.93	2.56	4.16	7.77	5	5	1
7	1	18	Left-Right	17.5	0.9	2.43	3.91	6.22	3	4	0
7	1	19	Left-Right	18.13	0.91	3.03	4.72	6.62	3	3	1
7	1	20	Left-Right	20.01	1.05	3.16	5.18	8	1	2	0
7	1	21	Left-Right	18.27	0.94	2.92	4.73	7.07	1	1	1
7	1	22	Left-Right	17.81	0.9	3.13	5.08	7.53	1	1	1
7	1	23	Left-Right	17.22	1.03	2.86	4.52	7.29	3	3	1
7	1	24	Left-Right	19.96	1.08	3.31	5.11	7.67	5	5	1
7	1	25	Left-Right	20.23	1.09	3.69	6.05	9.68	2	2	1
7	1	26	Left-Right	22.3	1.37	3.55	5.7	11.11	2	2	1
7	1	27	Left-Right	18.07	1	3.13	4.9	7.48	1	1	1
7	1	28	Left-Right	17.37	0.92	2.74	4.38	6.91	5	5	1
7	1	29	Left-Right	16.57	0.6	2.46	4.23	6.89	4	4	1
7	1	30	Left-Right	17.51	1.07	2.93	4.53	7	4	4	1
7	1	31	Left-Right	17.85	0.93	2.85	4.59	7.3	5	5	1
7	1	32	Left-Right	18.83	1.07	3.29	5.21	7.82	4	4	1
7	1	33	Left-Right	18.64	1.05	3.18	5.2	8.38	3	4	0
7	1	34	Left-Right	18.27	1.08	3.36	5.32	7.89	5	5	1
7	1	35	Left-Right	15.47	0.94	2.62	4.17	6.25	5	4	0
7	1	36	Left-Right	18.44	1.33	3.38	5.31	8.22	3	3	1
7	1	37	Left-Right	17.65	1.48	3.12	4.76	7.32	5	5	1
7	1	38	Left-Right	17.76	1.08	3.04	4.84	7.58	3	3	1
7	1	39	Left-Right	21.58	1.07	3.22	5.19	7.57	3	3	1
7	1	40	Left-Right	19.25	1.2	3.43	5.44	8.05	5	5	1
7	1	41	Left-Right	17.59	1.23	3.57	5.56	8.32	1	1	1
7	1	42	Left-Right	20.31	0.97	3.39	5.55	8.41	1	1	1
7	1	43	Left-Right	16.86	0.85	2.85	4.6	7.16	5	5	1
7	1	44	Left-Right	19.47	1.18	3.37	5.53	8.96	3	3	1
7	1	45	Left-Right	15.06	0.55	2.13	3.57	6.04	3	4	0
7	2	1	Free	15.51	1.1	2.73	4.26	8.38	4	4	1
7	2	2	Free	15.27	0.97	2.58	3.89	5.89	2	3	0
7	2	3	Free	16.61	0.97	2.92	4.67	7.22	2	2	1
7	2	4	Free	19.23	0.91	3.2	5.19	8.16	2	2	1
7	2	5	Free	14.19	1	2.58	4	5.96	5	5	1
7	2	6	Free	16.86	0.97	2.74	4.38	6.57	5	4	0
7	2	7	Free	18.93	1.13	3.24	5.1	7.72	3	3	1
7	2	8	Free	18.22	1.22	3.22	5.08	8.42	4	4	1
7	2	9	Free	21.17	1.28	3.58	5.62	8.69	1	1	1
7	2	10	Free	19.07	1.11	3.08	5.05	9.19	2	3	0
7	2	11	Free	18.34	1.17	3.19	4.97	7.62	3	3	1
7	2	12	Free	15.2	1.09	3.12	4.76	6.87	2	2	1
7	2	13	Free	16.48	0.91	2.72	4.46	7.14	3	3	1
7	2	14	Free	20.65	1.1	3.31	5.2	8.04	2	3	0
7	2	15	Free	18.69	0.97	3.22	5.32	8.58	2	2	1
7	2	16	Free	18.25	1.1	3.4	5.44	7.78	2	2	1
7	2	17	Free	13.76	0.68	2.25	3.69	6.05	4	4	1
7	2	18	Free	16.68	0.97	2.95	4.74	7.52	1	1	1
7	2	19	Free	17.04	0.92	2.74	4.29	6.72	2	3	0
7	2	20	Free	20.05	1.23	3.58	5.68	8.49	2	2	1
7	2	21	Free	17.61	1.03	3	4.8	8.8	3	3	1
7	2	22	Free	16.96	0.9	2.97	4.74	7.43	3	3	1
7	2	23	Free	13.5	0.59	1.89	3.13	5.39	2	2	1
7	2	24	Free	17.97	0.95	3.06	4.74	7.29	4	4	1
7	2	25	Free	17.83	0.9	3.02	5.12	8.34	3	3	1
7	2	26	Free	18.26	1.03	3.18	5.03	7.57	3	4	0
7	2	27	Free	17.95	0.87	3.08	5.2	8.11	3	3	1
7	2	28	Free	14.58	0.74	2.44	4.14	6.26	5	5	1
7	2	29	Free	18.04	1.1	3.21	5.12	8.06	3	3	1
7	2	30	Free	18.48	1.11	3.31	5.08	7.99	3	4	0
7	2	31	Free	18.26	1.22	3.85	5.87	8.39	5	4	0
7	2	32	Free	16.98	1.26	2.95	4.63	7.65	3	1	0
7	2	33	Free	18.69	1.2	3.49	5.54	7.95	2	2	1
7	2	34	Free	19.4	1.39	3.68	5.87	10.62	1	1	1
7	2	35	Free	18.81	1.05	3.21	5.08	7.92	1	2	0
7	2	36	Free	16.75	0.88	3.1	4.94	7.42	2	2	1
7	2	37	Free	20.05	0.86	3.17	5.32	8.47	2	2	1
7	2	38	Free	19.15	1.17	3.88	6.29	9.77	1	1	1
7	2	39	Free	18.18	0.84	3.05	5.06	8.09	4	4	1
7	3	1	Radial	12.45	1.18	2.48	3.52	5.78	3	3	1
7	3	2	Radial	12.79	0.7	2.31	3.49	5.25	4	4	1
7	3	3	Radial	12.17	1.26	2.57	3.72	5.74	1	1	1
7	3	4	Radial	11.56	0.82	2.09	3.29	5.32	1	1	1
7	3	5	Radial	11.36	1.03	2.25	3.12	4.28	1	1	1
7	3	6	Radial	13.26	0.68	1.94	2.96	4.8	2	1	0
7	3	7	Radial	16.1	1.14	2.89	4.44	7.13	1	1	1
7	3	8	Radial	14.92	0.91	2.65	3.94	5.83	3	3	1
7	3	9	Radial	14.08	0.73	2.18	3.27	4.94	3	2	0
7	3	10	Radial	12.19	1.15	2.78	3.86	5.75	3	2	0
7	3	11	Radial	10.2	0.74	1.88	2.82	4.18	4	5	0
7	3	12	Radial	11.63	0.98	2.44	3.64	5.29	5	4	0
7	3	13	Radial	12.21	1.12	2.64	3.77	5.5	3	3	1
7	3	14	Radial	12.3	1.16	2.36	3.26	4.61	5	4	0
7	3	15	Radial	13.92	0.96	2.63	3.85	5.78	5	5	1
7	3	16	Radial	14.1	0.98	2.65	3.88	5.71	2	1	0
7	3	17	Radial	13.38	0.96	2.52	3.5	5.06	3	3	1
7	3	18	Radial	11.3	0.74	2.17	3.3	4.76	3	3	1
7	3	19	Radial	12.83	0.91	2.42	3.4	5.11	3	3	1
7	3	20	Radial	13.53	0.93	2.42	3.85	6.19	1	1	1
7	3	21	Radial	12.59	0.84	2.34	3.34	4.7	1	1	1
7	3	22	Radial	11.3	0.91	2.28	3.58	6.79	5	3	0
7	3	23	Radial	13.2	1.01	2.6	3.76	5.23	4	5	0
7	3	24	Radial	15.91	1.47	3.31	4.5	5.82	3	3	1
7	3	25	Radial	16.57	1.02	2.67	4.04	6.26	1	1	1
7	3	26	Radial	16.34	1.26	3.36	4.86	6.78	4	2	0
7	3	27	Radial	15.04	1.14	2.8	4.1	6.2	4	3	0
7	3	28	Radial	14.66	0.8	2.4	3.62	5.62	5	4	0
7	3	29	Radial	12.51	0.82	2.21	3.28	4.99	3	3	1
7	3	30	Radial	14.58	1.03	3.05	4.35	6.12	3	4	0
7	3	31	Radial	12.92	1.11	2.68	3.55	4.73	3	3	1
7	3	32	Radial	14.92	1.15	2.73	3.78	5.27	5	5	1
7	3	33	Radial	12.03	0.68	1.85	2.82	4.19	5	6	0
7	3	34	Radial	15.4	1.08	2.77	4.09	6.09	3	3	1
7	3	35	Radial	17.4	1.16	3.08	4.68	7.27	1	2	0
7	3	36	Radial	14.72	0.87	2.45	3.72	5.53	2	2	1
7	3	37	Radial	15.21	1.21	3.01	4.18	5.76	2	2	1
7	3	38	Radial	17.13	0.97	2.88	4.33	6.43	3	4	0
7	3	39	Radial	12.35	1.02	2.62	3.79	5.07	4	5	0
7	3	40	Radial	14.08	0.97	2.56	3.67	5.55	3	3	1
7	3	41	Radial	15.81	1.22	3.27	4.69	7.1	1	1	1
8	1	1	Free	19.02	1.61	3.88	5.41	9.51	2	3	0
8	1	2	Free	22.32	1.4	3.85	6.05	9.97	2	2	1
8	1	3	Free	18.26	1.48	3.45	5.16	8.22	2	2	1
8	1	4	Free	18.72	1.33	3.42	5.33	8.68	4	5	0
8	1	5	Free	20.12	1.32	3.73	5.74	9.41	4	3	0
8	1	6	Free	17.45	1.11	3.54	5.59	8.13	2	3	0
8	1	7	Free	18.72	1.06	3.32	5.13	7.8	2	2	1
8	1	8	Free	19.15	1.03	3.27	5.18	7.38	3	3	1
8	1	9	Free	19.45	1.25	3.66	5.52	8.15	1	1	1
8	1	10	Free	17.79	0.89	2.88	4.6	7	5	6	0
8	1	11	Free	17.67	0.94	2.92	4.71	8.03	5	6	0
8	1	12	Free	20.09	0.98	3.47	5.58	8.63	4	5	0
8	1	13	Free	23.59	1.37	4.27	6.59	9.86	1	1	1
8	1	14	Free	19.65	1.11	3.47	5.43	8.71	5	5	1
8	1	15	Free	22.06	1.39	4.07	6.37	9.86	3	4	0
8	1	16	Free	22.32	1.43	4.3	6.91	10.4	1	1	1
8	1	17	Free	17.4	1.16	3.42	5.3	8.18	5	7	0
8	1	18	Free	21.02	1.21	3.68	5.79	8.69	4	6	0
8	1	19	Free	21.64	1.34	3.63	5.73	9.78	5	6	0
8	1	20	Free	16.37	1.08	3.3	5.04	7.65	5	5	1
8	1	21	Free	27.62	1.92	4.95	7.42	13.87	2	2	1
8	1	22	Free	20.48	0.96	3.12	4.89	7.68	4	4	1
8	1	23	Free	24.3	1.38	5.01	7.8	11.19	2	1	0
8	1	24	Free	21.17	1.43	3.92	6.12	9.11	4	4	1
8	1	25	Free	22.48	1.29	3.85	6.01	9.54	3	3	1
8	1	26	Free	21.3	1.08	3.47	5.54	9.02	4	4	1
8	1	27	Free	21.71	1.16	3.91	6.22	9.51	2	2	1
8	1	28	Free	25.53	1.47	4.69	7.51	11.88	2	2	1
8	1	29	Free	25.42	1.63	4.63	7.34	12.05	2	2	1
8	1	30	Free	23.49	1.22	3.9	6.32	10.8	4	4	1
8	1	31	Free	23.21	1.26	4.07	6.67	9.52	4	4	1
8	1	32	Free	22.79	1.83	4.99	7.73	11.3	1	1	1
8	1	33	Free	23.31	1.13	4.19	6.88	10.73	2	2	1
8	1	34	Free	22.02	1.12	3.78	6.06	9.71	1	1	1
8	1	35	Free	22.65	1.3	4.1	6.54	10.58	4	3	0
8	1	36	Free	22.42	1.26	4.45	7.09	11.2	2	2	1
8	1	37	Free	18.93	1.25	4.31	6.47	9.72	2	2	1
8	1	38	Free	20.65	1.16	3.9	6.29	9.66	5	6	0
8	1	39	Free	19.7	1.09	3.47	5.64	8.89	3	4	0
8	2	1	Left-Right	20.17	1.67	4.28	6.45	12.01	1	1	1
8	2	2	Left-Right	25.05	1.44	4.59	6.97	10.14	1	1	1
8	2	3	Left-Right	19.21	1.16	3.68	5.58	8.52	5	5	1
8	2	4	Left-Right	24.81	1.45	4.04	6.06	9.15	4	5	0
8	2	5	Left-Right	24.17	1.61	4.91	7.34	10.28	1	1	1
8	2	6	Left-Right	20.89	1.45	4.06	6.05	8.71	5	6	0
8	2	7	Left-Right	19.07	1.14	3.58	5.33	7.79	4	4	1
8	2	8	Left-Right	20.66	1.42	4.11	6.11	8.75	2	3	0
8	2	9	Left-Right	19.68	1.26	4.02	6.16	8.92	1	1	1
8	2	10	Left-Right	19.29	1.13	3.31	5.09	7.36	3	3	1
8	2	11	Left-Right	20.32	1.8	4.61	6.71	9.65	2	2	1
8	2	12	Left-Right	24.54	1.74	5	7.3	10.55	1	1	1
8	2	13	Left-Right	22.33	1.31	4.06	6.27	9.35	2	2	1
8	2	14	Left-Right	18.97	1.77	4.51	6.51	9.2	2	2	1
8	2	15	Left-Right	21.12	1.69	4.41	6.52	9.29	1	1	1
8	2	16	Left-Right	22.13	1.1	3.84	6.08	9.03	1	2	0
8	2	17	Left-Right	18.26	1.2	3.4	4.93	7.04	3	4	0
8	2	18	Left-Right	23.87	1.42	4.38	6.83	9.77	5	5	1
8	2	19	Left-Right	21.39	1.29	4.04	6.1	8.3	4	4	1
8	2	20	Left-Right	21.46	1.1	3.34	5.42	8.33	3	3	1
8	2	21	Left-Right	22.9	1.86	4.45	6.63	12.33	5	6	0
8	2	22	Left-Right	22.63	1.44	4.29	6.55	10.12	4	5	0
8	2	23	Left-Right	25.81	1.52	4.83	7.56	11.42	1	1	1
8	2	24	Left-Right	23.28	1.49	4.5	6.85	10.16	2	3	0
8	2	25	Left-Right	22.23	1.36	4.38	6.5	9.07	4	5	0
8	2	26	Left-Right	22.99	1.77	5.08	7.57	10.98	1	1	1
8	2	27	Left-Right	29.91	1.72	5.18	7.87	11.36	2	2	1
8	2	28	Left-Right	23.77	1.57	4.47	6.78	9.56	3	3	1
8	2	29	Left-Right	26.16	1.76	5.22	7.93	11.55	1	1	1
8	2	30	Left-Right	22.21	1.34	4.39	6.78	9.92	2	2	1
8	2	31	Left-Right	22.18	1.27	4.28	6.6	9.65	1	1	1
8	2	32	Left-Right	24.9	1.72	4.87	7.15	9.9	1	1	1
8	2	33	Left-Right	23.94	1.4	4.17	6.27	8.97	4	4	1
8	2	34	Left-Right	22.7	1.41	4.54	6.8	9.88	2	2	1
8	2	35	Left-Right	22.43	1.34	4.03	6.2	9.27	4	4	1
8	2	36	Left-Right	22.43	1.48	4.44	6.75	9.94	1	1	1
8	2	37	Left-Right	21.32	1.61	4.53	6.8	9.92	2	2	1
8	2	38	Left-Right	19.75	1.22	4.09	6.23	8.5	3	4	0
8	2	39	Left-Right	22.72	1.05	4.04	6.49	10	2	2	1
8	2	40	Left-Right	22.33	1.48	4.58	7.06	10.18	4	4	1
8	3	1	Radial	16.5	1.27	3.22	4.74	8.68	3	2	0
8	3	2	Radial	20.64	1.33	3.89	5.82	9.02	5	4	0
8	3	3	Radial	17.23	1.44	3.64	5.2	7.49	5	5	1
8	3	4	Radial	18.18	1.17	3.44	4.99	7.39	4	4	1
8	3	5	Radial	18.08	1.45	3.78	5.47	8.24	3	2	0
8	3	6	Radial	19.68	1.48	3.89	5.62	8.28	4	4	1
8	3	7	Radial	16.73	1.16	3.38	4.83	6.86	5	5	1
8	3	8	Radial	19.1	1.18	3.26	4.9	7.73	4	4	1
8	3	9	Radial	17.01	1.25	2.91	4.18	6.22	2	3	0
8	3	10	Radial	22.1	1.69	4.12	5.86	8.77	3	3	1
8	3	11	Radial	16.33	0.88	2.68	4.12	6.52	5	5	1
8	3	12	Radial	18.48	1.25	3.61	5.23	7.52	4	4	1
8	3	13	Radial	19.57	1.56	3.62	5.21	8.04	2	2	1
8	3	14	Radial	16.5	1.11	3.13	4.58	7.08	5	5	1
8	3	15	Radial	15.64	1.12	3.09	4.52	6.61	3	3	1
8	3	16	Radial	19.8	1.24	3.53	5.04	7.38	3	3	1
8	3	17	Radial	17.5	1.35	3.26	4.68	7.01	3	3	1
8	3	18	Radial	16.5	1.1	3.12	4.56	6.97	4	4	1
8	3	19	Radial	15.11	1.34	3.06	4.4	6.41	5	5	1
8	3	20	Radial	19.28	1.34	3.36	4.83	7.19	2	2	1
8	3	21	Radial	20.46	1.58	3.94	5.77	11.4	4	4	1
8	3	22	Radial	23.35	1.31	3.77	5.6	8.64	5	5	1
8	3	23	Radial	23.35	1.36	4.05	6.04	9.3	2	2	1
8	3	24	Radial	15.35	1.14	3.03	4.32	6.19	1	1	1
8	3	25	Radial	21.38	1.31	3.77	5.59	8.84	5	6	0
8	3	26	Radial	22.44	1.4	3.68	5.44	8.35	4	4	1
8	3	27	Radial	17.99	1.29	3.55	5.02	7.2	1	1	1
8	3	28	Radial	20.45	1.59	4.05	5.84	8.21	1	1	1
8	3	29	Radial	16.91	1.49	3.45	4.78	6.56	5	5	1
8	3	30	Radial	20.74	1.38	3.77	5.49	8.28	2	2	1
8	3	31	Radial	19.42	1.12	3.5	5.18	7.77	5	5	1
8	3	32	Radial	23.04	1.75	4.32	6.29	9.04	3	3	1
8	3	33	Radial	24.01	1.62	4.36	6.36	9.43	1	1	1
8	3	34	Radial	21.54	1.36	3.57	5.22	8.1	3	3	1
8	3	35	Radial	21.44	1.28	3.62	5.43	8.41	5	5	1
8	3	36	Radial	17.64	1.21	3.34	4.79	7.39	5	5	1
8	3	37	Radial	19.04	1.52	3.68	5.27	7.27	5	5	1
8	3	38	Radial	22.21	1.56	3.89	5.61	8.17	2	2	1
8	3	39	Radial	21.06	1.25	3.69	5.5	8.43	5	5	1
9	1	1	Radial	19.28	1.55	3.73	5.63	11.18	3	3	1
9	1	2	Radial	17.98	1.15	3.36	5.13	7.66	4	3	0
9	1	3	Radial	14.01	0.96	2.97	4.67	6.99	5	4	0
9	1	4	Radial	18.53	1.3	3.45	5.17	7.66	4	4	1
9	1	5	Radial	19.45	1.24	3.6	5.29	8.08	2	2	1
9	1	6	Radial	18.13	1.29	3.21	4.81	7.14	3	3	1
9	1	7	Radial	17.92	1.64	3.64	5.25	8.68	1	1	1
9	1	8	Radial	16.14	0.87	2.72	3.95	5.74	5	5	1
9	1	9	Radial	19.02	1.24	3.1	4.65	9.04	3	3	1
9	1	10	Radial	16.56	1.26	3.1	4.48	6.5	5	6	0
9	1	11	Radial	14.9	1.15	2.77	4.24	7.06	3	3	1
9	1	12	Radial	17.18	1.03	3.01	4.47	6.37	3	4	0
9	1	13	Radial	16.01	0.98	2.72	4.23	6.74	3	2	0
9	1	14	Radial	17.4	1.35	3.24	4.52	6.4	1	1	1
9	1	15	Radial	16.71	1.43	3.17	4.55	6.91	3	2	0
9	1	16	Radial	16.45	0.97	2.94	4.48	6.71	4	3	0
9	1	17	Radial	15.81	1.07	3.04	4.47	6.7	4	4	1
9	1	18	Radial	18.07	1.06	3.15	4.78	7.37	1	1	1
9	1	19	Radial	16.02	1	2.67	3.98	7.17	5	5	1
9	1	20	Radial	12.87	1.16	2.74	3.67	6.29	4	3	0
9	1	21	Radial	14.18	0.81	2.41	3.84	6.09	5	4	0
9	1	22	Radial	15.37	1.19	3.16	4.63	6.46	3	3	1
9	1	23	Radial	15.39	1.26	3.27	4.78	6.9	3	3	1
9	1	24	Radial	16.42	1.05	2.91	4.34	6.27	2	2	1
9	1	25	Radial	14.17	1.27	3.19	4.65	6.59	3	2	0
9	1	26	Radial	14.65	0.82	2.44	3.71	5.25	3	3	1
9	1	27	Radial	15	0.95	2.7	3.86	5.66	3	2	0
9	1	28	Radial	16.37	1.17	2.56	3.76	5.87	3	2	0
9	1	29	Radial	12.91	0.84	2.32	3.34	4.87	3	3	1
9	1	30	Radial	15.7	0.98	2.84	4.14	6.07	2	2	1
9	1	31	Radial	16.78	1.14	2.93	4.13	6.08	3	3	1
9	1	32	Radial	15.73	0.89	2.62	3.86	5.88	2	2	1
9	1	33	Radial	13.35	0.83	2.19	3.22	4.72	2	2	1
9	1	34	Radial	13.55	0.91	2.51	3.75	5.82	2	1	0
9	1	35	Radial	13.8	0.89	2.41	3.45	5.1	5	4	0
9	1	36	Radial	17.34	1.15	2.88	4.17	6.07	1	1	1
9	1	37	Radial	12.75	0.85	2.22	3.36	5.52	4	4	1
9	1	38	Radial	16.48	1.03	2.72	3.98	5.74	5	5	1
9	1	39	Radial	15.3	1.11	3.02	4.3	6.15	1	1	1
9	2	1	Left-Right	16.75	0.91	2.64	4.29	7.03	3	3	1
9	2	2	Left-Right	16.37	1.33	3.42	5.03	9.66	4	4	1
9	2	3	Left-Right	15.61	0.81	2.51	4.15	7.18	2	2	1
9	2	4	Left-Right	20.5	0.94	2.99	5	8.47	2	3	0
9	2	5	Left-Right	20.7	0.96	3.17	5.07	7.98	2	2	1
9	2	6	Left-Right	24.02	1.54	4.6	7.11	13.73	1	1	1
9	2	7	Left-Right	18.51	1.09	3.01	4.86	8.03	3	3	1
9	2	8	Left-Right	14.83	1.07	3.22	4.93	6.84	3	3	1
9	2	9	Left-Right	21.92	1.05	3.44	5.62	8.83	4	4	1
9	2	10	Left-Right	17.31	1.52	3.39	5.03	9.61	3	3	1
9	2	11	Left-Right	19.42	1.05	3.44	5.29	8.11	3	3	1
9	2	12	Left-Right	15.81	1.02	2.88	4.31	6.67	4	4	1
9	2	13	Left-Right	19.07	0.91	3.13	4.9	7.18	4	4	1
9	2	14	Left-Right	18.78	0.91	3.14	5.05	7.97	3	3	1
9	2	15	Left-Right	18.08	1.38	3.36	4.91	7.09	3	3	1
9	2	16	Left-Right	20.36	1.14	3.35	5.25	8.45	4	5	0
9	2	17	Left-Right	21.49	1.78	3.81	5.58	9.16	5	3	0
9	2	18	Left-Right	16.37	1.06	2.84	4.35	6.56	3	2	0
9	2	19	Left-Right	18.51	1.09	3.03	4.65	7.09	5	5	1
9	2	20	Left-Right	17.1	1.14	3.14	4.84	7.49	1	1	1
9	2	21	Left-Right	23.22	1.59	3.93	6.21	12.27	1	1	1
9	2	22	Left-Right	22	1.4	3.95	6.12	8.83	4	4	1
9	2	23	Left-Right	16.66	0.89	2.75	4.55	6.97	3	3	1
9	2	24	Left-Right	20.56	1.47	3.66	5.59	8.2	1	1	1
9	2	25	Left-Right	20.99	1.45	3.78	5.66	8.12	5	5	1
9	2	26	Left-Right	17.32	1.07	2.95	4.49	6.41	4	4	1
9	2	27	Left-Right	20.17	0.95	3.19	5.13	7.79	3	3	1
9	2	28	Left-Right	20.05	1.47	3.86	5.6	10.5	2	2	1
9	2	29	Left-Right	21.95	1.23	3.78	5.83	8.74	4	4	1
9	2	30	Left-Right	22.38	1.24	4.16	6.35	9.23	2	2	1
9	2	31	Left-Right	20.56	1.18	3.91	6.02	8.65	4	4	1
9	2	32	Left-Right	17.79	1.05	3.01	4.33	6.3	1	1	1
9	2	33	Left-Right	18.11	1.34	3.15	5.03	7.91	5	5	1
9	2	34	Left-Right	20.09	1.13	3.49	5.46	8.23	4	4	1
9	2	35	Left-Right	19.79	1.04	3.43	5.37	8.43	2	2	1
9	2	36	Left-Right	20.9	1.24	3.96	5.76	7.85	2	2	1
9	2	37	Left-Right	20.33	1.2	3.43	5.26	7.89	4	4	1
9	2	38	Left-Right	24.46	1.41	4.76	6.9	9.95	3	2	0
9	3	1	Free	20.74	1.31	3.62	5.63	11.27	5	5	1
9	3	2	Free	19.65	1.36	3.35	5.07	8.76	5	5	1
9	3	3	Free	19.01	1.01	3.39	5.67	9.2	2	2	1
9	3	4	Free	19.06	1.12	3.12	5.1	8.13	5	5	1
9	3	5	Free	18.83	1.15	3.33	5.27	8.36	2	3	0
9	3	6	Free	20.56	0.97	3.4	5.46	8.26	3	3	1
9	3	7	Free	20.29	1.12	3.48	5.68	8.9	2	2	1
9	3	8	Free	22.7	1.18	3.64	5.64	8.85	1	1	1
9	3	9	Free	18.3	1.08	3.03	4.75	7.17	5	5	1
9	3	10	Free	19.1	1.3	3.08	5.02	7.98	3	3	1
9	3	11	Free	19.68	1.17	3.33	5.18	7.88	3	3	1
9	3	12	Free	22.63	1.92	4.32	6.45	10.09	1	1	1
9	3	13	Free	18.78	0.99	2.98	4.71	7.51	4	4	1
9	3	14	Free	21.76	1.25	3.57	5.53	8.68	3	3	1
9	3	15	Free	17.65	0.88	2.86	4.51	6.78	4	4	1
9	3	16	Free	19.72	1.11	3.23	5.14	7.95	5	5	1
9	3	17	Free	21.26	1.12	3.26	5.09	7.99	3	3	1
9	3	18	Free	20.26	0.97	2.97	4.66	7.18	2	2	1
9	3	19	Free	17.51	0.98	2.81	4.24	6.5	2	2	1
9	3	20	Free	19.91	1.24	3.18	4.58	7.2	5	5	1
9	3	21	Free	21.4	1.04	3.55	5.8	10.87	3	3	1
9	3	22	Free	15.63	0.9	2.61	4.17	6.55	1	2	0
9	3	23	Free	20.93	1.3	3.53	5.5	8.24	1	1	1
9	3	24	Free	23.13	1.12	4.01	6.47	9.73	1	1	1
9	3	25	Free	16.09	0.95	2.79	4.33	7.05	4	4	1
9	3	26	Free	19.67	1.06	3.16	5.14	8.36	3	3	1
9	3	27	Free	18.37	0.82	2.67	4.28	6.75	4	4	1
9	3	28	Free	20.37	0.84	2.97	4.76	7.94	5	5	1
9	3	29	Free	20.05	1.61	3.76	5.64	8.86	1	1	1
9	3	30	Free	21.67	1.12	3.61	5.76	8.92	1	1	1
9	3	31	Free	18.68	1.14	3.26	4.82	7.21	3	3	1
9	3	32	Free	27.52	1.14	3.38	5.72	8.8	1	1	1
9	3	33	Free	20.97	0.93	3.18	5.04	7.59	3	3	1
9	3	34	Free	25.28	1.25	3.94	6.24	9.79	1	1	1
9	3	35	Free	21.31	1.14	3.22	4.96	7.75	4	4	1
9	3	36	Free	18.16	0.91	2.77	4.43	7.03	2	2	1
9	3	37	Free	20.04	0.76	2.9	4.71	7.02	2	2	1
9	3	38	Free	17.41	1.23	3	4.56	7.22	5	5	1
9	3	39	Free	21.3	1.96	4.03	5.69	8.44	4	3	0
9	3	40	Free	17.55	1	2.59	3.99	5.68	5	5	1
10	1	1	Free	14.94	0.99	2.9	4.23	7.53	4	4	1
10	1	2	Free	19.96	0.94	3.32	5.48	8.76	2	2	1
10	1	3	Free	17.88	0.82	3.34	5.51	9.01	3	3	1
10	1	4	Free	15.06	0.55	2.41	4.21	7.32	1	1	1
10	1	5	Free	14.32	0.68	2.54	4.07	6.52	4	4	1
10	1	6	Free	16.66	1.11	3.86	5.93	8.59	1	1	1
10	1	7	Free	12.88	0.61	2.19	3.5	5.71	3	3	1
10	1	8	Free	12.54	0.52	1.85	2.98	5.08	3	3	1
10	1	9	Free	16.96	1.01	3.22	5.29	8.78	1	1	1
10	1	10	Free	9.17	0.45	1.53	2.38	3.53	1	1	1
10	1	11	Free	13.11	0.76	2.39	3.93	6.45	5	5	1
10	1	12	Free	15.56	0.83	2.95	4.69	7.69	2	2	1
10	1	13	Free	14.62	0.45	2.15	3.81	6.69	4	4	1
10	1	14	Free	14.66	0.44	2.03	3.17	5.41	3	3	1
10	1	15	Free	13.97	0.8	2.63	4.02	6.21	5	5	1
10	1	16	Free	14.56	0.87	2.99	4.7	6.83	2	2	1
10	1	17	Free	14.55	0.98	3.23	5.32	7.8	2	2	1
10	1	18	Free	18.62	1.24	4.04	6.62	10.21	3	3	1
10	1	19	Free	13.64	0.5	1.98	3.29	5.69	2	2	1
10	1	20	Free	13.53	0.85	2.64	4.21	6.97	2	3	0
10	1	21	Free	12.69	0.85	2.65	4.25	7.63	1	1	1
10	1	22	Free	12.02	1.21	2.83	4.29	6.61	4	5	0
10	1	23	Free	11.63	0.43	1.77	3.1	4.98	3	3	1
10	1	24	Free	13.8	0.68	2.43	3.87	5.93	2	2	1
10	1	25	Free	16.98	0.99	3.35	5.26	7.81	4	3	0
10	1	26	Free	11.76	0.65	2.11	3.35	5.14	5	6	0
10	1	27	Free	14.03	0.84	2.49	4.09	6.47	3	3	1
10	1	28	Free	11.2	0.66	2.23	3.51	5.43	4	4	1
10	1	29	Free	11.49	0.61	2.43	4.13	6.31	3	3	1
10	1	30	Free	12.13	0.53	1.64	2.68	4.27	3	3	1
10	1	31	Free	16.96	0.73	2.82	4.85	7.41	1	2	0
10	1	32	Free	9.96	0.65	1.69	2.55	4.18	4	4	1
10	1	33	Free	9.69	0.44	1.63	2.63	4.2	1	2	0
10	1	34	Free	12.65	0.55	1.72	2.79	4.61	4	4	1
10	1	35	Free	11.95	0.65	2.08	3.17	4.57	3	3	1
10	1	36	Free	14.89	0.93	2.93	4.36	6.54	5	5	1
10	1	37	Free	15.16	0.73	2.79	4.5	6.59	1	1	1
10	1	38	Free	15.14	0.65	2.33	3.74	6.26	5	4	0
10	1	39	Free	16.66	1.03	3.16	5.01	7.94	3	3	1
10	1	40	Free	14.28	0.96	2.74	4.49	7.53	1	1	1
10	2	1	Left-Right	13.72	0.77	2.35	3.71	7.39	4	4	1
10	2	2	Left-Right	16.43	2.21	5.19	7.26	9.27	1	1	1
10	2	3	Left-Right	16.56	0.88	3.33	5.19	7.59	3	3	1
10	2	4	Left-Right	14.56	0.79	2.93	4.56	7.04	4	4	1
10	2	5	Left-Right	13.63	0.6	2.64	4.47	6.53	2	2	1
10	2	6	Left-Right	15.37	1.04	3.02	4.41	6.31	1	1	1
10	2	7	Left-Right	16.12	0.88	3.03	4.51	6.21	2	2	1
10	2	8	Left-Right	16.86	1.13	3.7	5.62	8.02	1	1	1
10	2	9	Left-Right	17.83	1.95	4.3	6.3	11.16	2	2	1
10	2	10	Left-Right	16.06	1.18	3.63	5.65	8.54	4	4	1
10	2	11	Left-Right	15.89	0.93	3.51	5.41	7.58	4	4	1
10	2	12	Left-Right	14.03	0.66	2.38	3.88	6.12	1	1	1
10	2	13	Left-Right	19.94	1.05	4.41	6.73	9.63	3	3	1
10	2	14	Left-Right	16.09	1.03	3.41	5.07	7.39	4	4	1
10	2	15	Left-Right	16.16	0.92	2.97	4.71	7.4	3	3	1
10	2	16	Left-Right	17.28	0.79	2.94	4.71	7.61	2	3	0
10	2	17	Left-Right	18.45	1.02	3.93	6.24	9.19	1	1	1
10	2	18	Left-Right	15.92	0.77	2.9	4.34	6.52	2	2	1
10	2	19	Left-Right	17.97	1.19	4.08	6.47	9.44	1	1	1
10	2	20	Left-Right	15.46	0.84	3.16	4.98	6.6	4	4	1
10	2	21	Left-Right	13.95	0.65	1.91	3.06	6.12	3	4	0
10	2	22	Left-Right	12.51	0.4	1.56	2.88	5.74	2	2	1
10	2	23	Left-Right	15.02	0.75	1.97	3.21	5.32	3	3	1
10	2	24	Left-Right	15.64	0.24	1.44	2.53	4.32	5	5	1
10	2	25	Left-Right	19.48	1.21	3.23	4.89	6.53	2	2	1
10	2	26	Left-Right	16.59	0.75	2.58	4.12	6.46	3	3	1
10	2	27	Left-Right	16.71	0.7	2.4	3.91	6.08	5	5	1
10	2	28	Left-Right	20.09	0.88	3.23	5.22	8.2	1	1	1
10	2	29	Left-Right	20.75	0.79	2.74	4.41	6.92	4	4	1
10	2	30	Left-Right	19.24	0.97	3.01	4.71	7.59	4	4	1
10	2	31	Left-Right	16.5	0.78	2.68	4.46	7.35	1	2	0
10	2	32	Left-Right	19.8	0.79	2.83	4.53	7.17	3	3	1
10	2	33	Left-Right	16.67	1.45	3.29	4.7	6.87	5	5	1
10	2	34	Left-Right	21.63	0.81	3.31	5.18	8.01	4	4	1
10	2	35	Left-Right	17.17	0.72	2.57	4.17	6.95	4	4	1
10	2	36	Left-Right	10.88	0.44	1.62	2.74	4.58	2	3	0
10	2	37	Left-Right	17.59	0.83	2.78	4.54	6.97	2	2	1
10	2	38	Left-Right	18.88	1.08	2.82	4.61	7.26	2	2	1
10	2	39	Left-Right	16.91	0.82	2.61	3.97	6.04	5	5	1
10	2	40	Left-Right	20.28	0.99	3.08	4.94	7.74	4	4	1
10	3	1	Radial	14.08	1.08	2.54	3.62	6.38	5	5	1
10	3	2	Radial	14.56	0.9	2.92	4.33	6.45	1	1	1
10	3	3	Radial	15.3	0.78	2.38	3.61	5.94	5	6	0
10	3	4	Radial	13.53	0.96	2.24	3.16	5.95	1	1	1
10	3	5	Radial	14.72	0.94	2.67	3.87	5.49	3	3	1
10	3	6	Radial	16.24	1.11	2.89	4.22	6	4	4	1
10	3	7	Radial	14.38	1.02	3	4.45	6.16	4	5	0
10	3	8	Radial	14.37	0.76	2.51	3.75	5.89	5	5	1
10	3	9	Radial	14.5	0.83	2.67	4.04	5.82	4	4	1
10	3	10	Radial	15.16	0.99	2.71	3.88	5.66	1	1	1
10	3	11	Radial	14.19	1.01	2.72	4.05	6.04	1	2	0
10	3	12	Radial	13.48	1.08	2.6	3.75	5.61	4	4	1
10	3	13	Radial	13.31	1.23	2.67	3.66	5.04	4	4	1
10	3	14	Radial	13.03	0.92	2.28	3.22	4.9	3	5	0
10	3	15	Radial	13.22	0.82	2.44	3.72	5.51	4	4	1
10	3	16	Radial	14.57	1.06	2.73	3.89	5.33	3	3	1
10	3	17	Radial	12.54	0.53	1.76	2.76	4.28	4	4	1
10	3	18	Radial	11.3	0.37	1.81	2.71	3.93	4	4	1
10	3	19	Radial	12.42	1.21	3.18	4.19	5.26	3	3	1
10	3	20	Radial	12.16	0.78	2.29	3.42	5.01	1	1	1
10	3	21	Radial	9.49	0.35	1.06	1.66	3.28	4	4	1
10	3	22	Radial	11.16	0.8	2.05	2.91	4.36	1	1	1
10	3	23	Radial	12.82	0.76	2.06	3.05	4.6	5	6	0
10	3	24	Radial	11.2	0.67	1.84	2.87	4.31	2	2	1
10	3	25	Radial	9.51	0.5	1.73	2.65	3.97	3	3	1
10	3	26	Radial	13.61	0.78	2.48	3.6	5.35	4	4	1
10	3	27	Radial	12.13	1.02	2.34	3.51	6.66	2	2	1
10	3	28	Radial	15.16	0.83	2.94	4.29	6.66	2	2	1
10	3	29	Radial	15.14	1.27	2.98	4.38	6.64	1	2	0
10	3	30	Radial	12	0.56	1.85	2.88	5.01	2	2	1
10	3	31	Radial	10.11	0.31	1.6	2.58	3.95	5	6	0
10	3	32	Radial	13.39	0.65	2.1	3.25	5.19	3	4	0
10	3	33	Radial	13.95	1.75	3.37	4.6	6.29	1	2	0
10	3	34	Radial	10.08	0.55	1.75	2.69	4.02	2	2	1
10	3	35	Radial	11.97	0.53	1.99	3.01	4.57	4	4	1
10	3	36	Radial	15.46	1.07	2.88	4.05	6.1	4	3	0
10	3	37	Radial	13.55	0.86	2.42	3.6	5.43	5	4	0
10	3	38	Radial	10.95	0.67	2.01	3.03	4.59	2	3	0
10	3	39	Radial	12.09	0.87	2.09	3.13	4.69	2	2	1
11	1	1	Left-Right	17.61	1.65	5.33	8.03	10.63	1	1	1
11	1	2	Left-Right	18.25	1.42	5.19	7.55	10.51	3	3	1
11	1	3	Left-Right	15.93	1.42	4.45	6.44	8.78	1	1	1
11	1	4	Left-Right	16.26	1.47	4.92	7.78	10.39	1	1	1
11	1	5	Left-Right	15.47	1.78	4.53	6.64	9.31	4	4	1
11	1	6	Left-Right	15.79	0.95	3.13	4.73	6.99	4	4	1
11	1	7	Left-Right	20.14	1.71	5.85	9.34	11.72	2	2	1
11	1	8	Left-Right	19.34	1.97	5.68	8.24	11.8	2	2	1
11	1	9	Left-Right	15.84	1.8	5.7	8.79	11.3	1	1	1
11	1	10	Left-Right	16.49	1.55	4.76	6.91	9.48	1	1	1
11	1	11	Left-Right	15.02	1.49	5.22	7.83	9.8	1	1	1
11	1	12	Left-Right	16.37	1.13	4.18	6.71	9.43	1	1	1
11	1	13	Left-Right	14.8	1.5	4.51	6.67	8.28	2	2	1
11	1	14	Left-Right	17.37	1.88	5.72	8.09	9.98	5	5	1
11	1	15	Left-Right	14.57	1.67	5.34	7.59	9.14	3	3	1
11	1	16	Left-Right	19.44	1.47	5	7.97	11.54	3	4	0
11	1	17	Left-Right	18.37	1.58	4.95	7.86	11.58	4	4	1
11	1	18	Left-Right	15.55	1.26	4.13	6.24	8.47	4	4	1
11	1	19	Left-Right	18.23	1.26	4.54	7.17	9.99	5	5	1
11	1	20	Left-Right	16.29	2.83	6.59	9.34	13.41	1	1	1
11	1	21	Left-Right	16.61	1.81	4.76	7.12	10.47	1	1	1
11	1	22	Left-Right	19.01	1.89	5.35	7.95	11.3	1	2	0
11	1	23	Left-Right	19.01	2.04	4.98	7.41	10.39	3	3	1
11	1	24	Left-Right	17.23	1.77	5.69	8.17	10.74	4	4	1
11	1	25	Left-Right	17.22	1.26	3.82	5.8	8.95	2	2	1
11	1	26	Left-Right	18.26	0.96	3.51	5.7	9.35	3	3	1
11	1	27	Left-Right	17.51	1.44	4.48	6.87	10.03	4	4	1
11	1	28	Left-Right	13.28	1.54	3.85	5.75	7.41	2	2	1
11	1	29	Left-Right	16.71	1.22	4.18	6.34	9.47	1	1	1
11	1	30	Left-Right	16.34	1.65	5.14	7.56	10.24	2	2	1
11	1	31	Left-Right	17.46	1.13	4.22	6.77	9.74	3	3	1
11	1	32	Left-Right	16.31	1.3	3.9	6.05	9.58	3	3	1
11	1	33	Left-Right	15.36	1.26	4.31	6.38	9.2	5	5	1
11	1	34	Left-Right	15.25	0.99	3.31	5.34	8.49	2	2	1
11	1	35	Left-Right	16.72	1.4	4.32	6.82	10.04	2	3	0
11	1	36	Left-Right	16.78	1.64	4.97	7.63	10.76	2	2	1
11	1	37	Left-Right	17.36	1.4	4.45	6.77	9.8	1	1	1
11	1	38	Left-Right	17.27	2.33	5.3	7.54	10.4	4	4	1
11	1	39	Left-Right	14.86	1.34	4.18	6.33	8.76	4	4	1
11	1	40	Left-Right	16.64	1.1	3.92	6.24	9.58	2	2	1
11	2	1	Radial	14.65	1.55	3.82	5.79	9.79	2	2	1
11	2	2	Radial	17.53	1.12	4.34	6.8	9.9	4	4	1
11	2	3	Radial	15.59	1.26	3.63	5.68	9.09	3	3	1
11	2	4	Radial	16.2	1.67	4.6	7.05	10.16	2	2	1
11	2	5	Radial	15.53	0.82	3.15	5.15	8.26	3	3	1
11	2	6	Radial	12.63	1.1	3.12	4.6	6.85	2	2	1
11	2	7	Radial	16.56	1.48	4.43	6.76	9.04	1	1	1
11	2	8	Radial	14.72	1.39	4	6.34	8.68	3	3	1
11	2	9	Radial	12.88	1.03	2.68	3.95	5.76	5	5	1
11	2	10	Radial	15.4	1.5	4.39	6.64	9.15	1	1	1
11	2	11	Radial	14.99	1.56	3.89	5.68	7.93	2	2	1
11	2	12	Radial	17.27	1.32	4.27	6.65	9.65	4	4	1
11	2	13	Radial	20.01	1.47	4.98	7.87	11.03	3	4	0
11	2	14	Radial	14.04	0.89	3.14	4.81	7.02	5	5	1
11	2	15	Radial	12.7	0.86	2.75	4.4	8.54	2	2	1
11	2	16	Radial	16.05	1.17	3.3	5.29	8.43	5	5	1
11	2	17	Radial	16.67	1.57	4.8	7.04	8.69	4	5	0
11	2	18	Radial	14.69	1.9	4.05	5.71	8.11	1	1	1
11	2	19	Radial	13.94	1.29	3.62	5.31	9.2	5	4	0
11	2	20	Radial	16.16	1.38	4.29	6.26	8.53	5	6	0
11	2	21	Radial	14.32	0.93	2.42	3.73	7.08	4	4	1
11	2	22	Radial	16.85	1.23	3.89	6.09	8.84	3	3	1
11	2	23	Radial	15.45	0.71	3.12	5.16	7.99	1	1	1
11	2	24	Radial	16.23	1.13	3.96	6.21	9.35	3	3	1
11	2	25	Radial	15.73	1.36	4.16	6.72	9.49	5	5	1
11	2	26	Radial	12.82	0.83	2.98	4.62	6.49	1	1	1
11	2	27	Radial	15.04	0.72	3.04	5.09	7.54	2	2	1
11	2	28	Radial	14.51	0.59	2.23	3.62	6.29	4	4	1
11	2	29	Radial	17.33	1.46	3.59	5.19	7.84	4	4	1
11	2	30	Radial	16	0.64	2.49	4.1	6.9	2	2	1
11	2	31	Radial	14.58	0.86	2.79	4.47	6.99	1	1	1
11	2	32	Radial	12.11	0.71	2.27	3.61	5.43	3	3	1
11	2	33	Radial	21.11	1.49	4.67	7.3	9.83	3	3	1
11	2	34	Radial	15.37	0.94	3.31	5.36	8.54	4	5	0
11	2	35	Radial	15.64	1.72	3.87	5.9	8.21	4	4	1
11	2	36	Radial	16.53	0.93	3.07	5.05	8.02	5	5	1
11	2	37	Radial	11.62	0.52	1.95	3.05	5.03	5	5	1
11	2	38	Radial	12.88	0.74	2.69	4.33	6.64	4	4	1
11	2	39	Radial	15.46	1.11	3.08	4.82	7.75	1	1	1
11	2	40	Radial	12.7	0.84	2.26	3.54	5.36	4	4	1
11	3	1	Free	15.84	1.82	5.03	7.44	11.72	1	1	1
11	3	2	Free	15.63	1.12	3.81	6.09	9.04	5	5	1
11	3	3	Free	19.04	1.26	4.4	6.96	10.49	5	5	1
11	3	4	Free	15.09	1.08	3.5	5.29	7.58	5	5	1
11	3	5	Free	18.55	1.65	5.49	8.65	11.67	2	2	1
11	3	6	Free	15.42	1.63	4.18	6.16	8.98	1	1	1
11	3	7	Free	17.15	1.03	3.41	5.5	8.24	5	5	1
11	3	8	Free	20.98	1.66	5.09	7.92	11.69	5	5	1
11	3	9	Free	17.61	3.14	6.74	9.1	11.73	1	1	1
11	3	10	Free	17.6	1.52	4.1	6.37	9.43	4	4	1
11	3	11	Free	20.35	1.95	5.27	7.87	11.62	2	3	0
11	3	12	Free	12.5	0.81	2.82	4.38	6.68	4	4	1
11	3	13	Free	19.01	1.28	4.61	7	9.42	4	4	1
11	3	14	Free	19.42	1.27	4.15	6.48	9.97	2	2	1
11	3	15	Free	16.8	1.32	3.97	5.93	9.29	1	1	1
11	3	16	Free	20.96	2.53	5.65	8.22	11.62	1	1	1
11	3	17	Free	16.85	1.53	4.58	6.83	8.85	5	5	1
11	3	18	Free	15.4	1.09	3.31	5.11	7.51	1	1	1
11	3	19	Free	16.26	1.15	3.52	5.67	8.51	3	3	1
11	3	20	Free	21.63	1.74	4.08	6.33	11.37	4	4	1
11	3	21	Free	15.91	1.21	4.18	6.41	8.81	3	3	1
11	3	22	Free	29.82	2	6.02	8.72	13.92	2	2	1
11	3	23	Free	15.28	0.85	3.14	5.11	7.56	2	2	1
11	3	24	Free	22.2	2.4	5.74	8.58	11.7	2	2	1
11	3	25	Free	20.23	1.34	4.92	7.53	10.01	5	5	1
11	3	26	Free	18.54	0.84	3.78	6.35	9.49	1	1	1
11	3	27	Free	18.83	1.44	5.05	7.97	10.65	4	4	1
11	3	28	Free	22.18	1.84	4.89	7.2	11.22	2	2	1
11	3	29	Free	24.07	1.59	5.66	9.01	13.39	2	2	1
11	3	30	Free	16.63	0.61	2.77	4.58	6.83	1	1	1
11	3	31	Free	18.17	1.51	4.24	6.6	9.44	1	1	1
11	3	32	Free	16.24	1.81	3.8	5.54	8.16	2	2	1
11	3	33	Free	14.55	0.89	3.56	5.67	8.23	2	2	1
11	3	34	Free	18.18	1.1	3.87	5.88	7.96	1	1	1
11	3	35	Free	19.96	1.33	4.9	7.82	11.38	3	4	0
11	3	36	Free	21.45	1.1	4.1	6.67	10.08	2	2	1
11	3	37	Free	17.65	1.21	4.32	6.8	9.91	2	2	1
11	3	38	Free	19.59	1.04	4.06	6.57	10.09	2	2	1
11	3	39	Free	18.16	1.11	3.52	5.54	8.69	1	1	1
12	1	1	Radial	14.66	1.33	3.37	4.76	7.89	3	3	1
12	1	2	Radial	13.16	1.08	2.46	3.64	5.82	5	5	1
12	1	3	Radial	19.24	1.66	3.57	5.46	9.33	1	1	1
12	1	4	Radial	16.29	1.19	2.77	4.22	7.02	3	4	0
12	1	5	Radial	14.13	1.04	2.77	4.26	6.97	1	1	1
12	1	6	Radial	14.32	0.98	2.82	4.23	6.36	3	3	1
12	1	7	Radial	17.33	1.88	3.8	5.53	8.71	1	1	1
12	1	8	Radial	15.61	1.16	2.78	4.55	7.9	1	1	1
12	1	9	Radial	13.02	1.33	2.81	3.97	6.18	4	4	1
12	1	10	Radial	15.73	1.21	2.79	4.23	7.17	2	2	1
12	1	11	Radial	15.53	1.16	2.97	4.46	7.53	3	4	0
12	1	12	Radial	15.03	1.35	2.75	3.9	6.28	2	2	1
12	1	13	Radial	20.83	1.27	3.15	4.58	6.93	5	5	1
12	1	14	Radial	15.49	1.5	2.96	4.28	6.94	4	5	0
12	1	15	Radial	15.3	1.2	2.82	4.21	6.83	2	3	0
12	1	16	Radial	17.37	1.35	3.35	5.04	7.9	5	5	1
12	1	17	Radial	16.39	2.13	4.27	5.73	8.42	2	2	1
12	1	18	Radial	12.23	0.95	1.98	2.93	4.6	3	4	0
12	1	19	Radial	13.45	1.5	3	4.23	5.98	1	1	1
12	1	20	Radial	12.26	0.71	1.97	2.93	4.56	2	3	0
12	1	21	Radial	11.81	1.02	2.47	3.59	6.41	4	5	0
12	1	22	Radial	14.93	1.9	3.4	4.56	6.24	2	3	0
12	1	23	Radial	12.83	1.41	2.8	3.92	5.87	2	2	1
12	1	24	Radial	14.62	1.77	3.17	4.36	5.97	3	3	1
12	1	25	Radial	31.99	1.36	3.09	4.9	9.87	5	6	0
12	1	26	Radial	13.24	1.69	3.57	4.65	6	5	5	1
12	1	27	Radial	12.28	1.39	3.18	4.32	6.23	1	1	1
12	1	28	Radial	15.04	1.91	3.49	4.59	6.4	3	4	0
12	1	29	Radial	13.24	0.99	2.53	3.78	6.19	5	5	1
12	1	30	Radial	15.98	1.28	3.37	5.04	7.22	1	1	1
12	1	31	Radial	13.33	0.9	2.39	3.62	5.39	4	4	1
12	1	32	Radial	12.44	1.04	2.45	3.59	5.74	5	5	1
12	1	33	Radial	14.61	1.05	2.88	4.38	6.8	1	1	1
12	1	34	Radial	16.25	1.26	3.48	4.94	6.99	4	4	1
12	1	35	Radial	14.89	1.74	3.75	5.41	8.06	1	1	1
12	1	36	Radial	13.63	0.88	2.28	3.66	6.52	2	2	1
12	1	37	Radial	12.86	0.9	2.77	4.04	5.21	5	5	1
12	1	38	Radial	13.96	1.08	2.77	4.11	6.6	3	3	1
12	1	39	Radial	13.95	1.56	3.01	4.17	5.9	5	6	0
12	2	1	Free	15.32	2.35	5.17	7.1	10.05	1	1	1
12	2	2	Free	12.35	1.08	2.61	3.8	6.05	5	6	0
12	2	3	Free	15.03	0.98	3.01	4.57	6.36	4	4	1
12	2	4	Free	14.62	1.51	3.37	5.23	7.92	3	4	0
12	2	5	Free	16.1	1.19	4.33	6.78	9.2	1	1	1
12	2	6	Free	14.17	1.61	3.84	5.79	8.41	1	1	1
12	2	7	Free	15.28	1.08	3.24	5.43	8.74	3	3	1
12	2	8	Free	13.8	0.95	2.79	4.37	6.16	5	5	1
12	2	9	Free	13.75	1.12	2.52	3.61	5.36	5	5	1
12	2	10	Free	15.73	1.1	3.04	4.7	8.68	2	3	0
12	2	11	Free	14.31	1.52	3.42	4.89	6.82	2	2	1
12	2	12	Free	11.56	1.44	2.9	3.94	5.32	5	6	0
12	2	13	Free	10.6	1.35	2.78	3.97	5.7	2	2	1
12	2	14	Free	13.71	1.25	2.98	4.43	6.56	4	4	1
12	2	15	Free	14.76	1.73	3.69	5.3	8.18	3	3	1
12	2	16	Free	13.31	1.42	3.08	4.36	5.96	3	3	1
12	2	17	Free	15.58	0.76	2.42	3.71	5.34	5	5	1
12	2	18	Free	12.94	1.11	3.27	4.86	7.1	2	3	0
12	2	19	Free	10.1	0.76	2.02	3.06	4.26	4	4	1
12	2	20	Free	13.06	1.23	2.86	4.15	5.76	3	3	1
12	2	21	Free	15	1.07	3.39	5.35	7.65	1	1	1
12	2	22	Free	15.04	1.21	3.41	5.29	9.1	2	2	1
12	2	23	Free	16.77	1.96	4.73	6.84	9.22	2	3	0
12	2	24	Free	16.53	1.83	4.27	6.46	9.62	2	2	1
12	2	25	Free	13.5	1.28	3.62	5.48	8.17	2	2	1
12	2	26	Free	13.03	1.29	3.52	5.41	7.52	1	2	0
12	2	27	Free	15.93	1.73	3.71	5.53	8.28	3	3	1
12	2	28	Free	12.44	1.03	2.92	4.43	6.47	1	1	1
12	2	29	Free	13.89	1.17	2.64	3.82	5.61	5	5	1
12	2	30	Free	15.26	1.78	3.55	5.21	7.38	3	4	0
12	2	31	Free	13.53	1.66	3.51	5.19	7.4	4	4	1
12	2	32	Free	12.79	1.44	3.09	4.41	6.34	4	4	1
12	2	33	Free	13.87	1.07	3.35	5.14	7.57	2	2	1
12	2	34	Free	13.62	1.23	2.83	4.14	6.1	5	5	1
12	2	35	Free	11.47	0.98	2.47	3.74	5.56	5	5	1
12	2	36	Free	13.58	1.6	3.57	5.05	7.5	2	2	1
12	2	37	Free	16.33	1.43	3.07	4.42	6.35	5	5	1
12	2	38	Free	14	1.04	3.44	5.52	7.58	1	1	1
12	2	39	Free	14.55	0.67	2.36	3.88	5.76	3	3	1
12	2	40	Free	12.03	1.32	2.98	4.55	5.98	2	2	1
12	2	41	Free	12.03	1.32	2.98	4.55	5.98	2	2	1
12	3	1	Left-Right	13	2.12	4.39	5.79	8.68	1	1	1
12	3	2	Left-Right	19.29	1.11	3.76	5.82	8.19	4	4	1
12	3	3	Left-Right	18.06	2.61	5.31	6.99	8.99	1	1	1
12	3	4	Left-Right	15.75	1.45	3.18	4.6	5.72	1	2	0
12	3	5	Left-Right	16.96	1.08	3.56	5.52	8.04	1	1	1
12	3	6	Left-Right	19.63	1.37	3.44	5.34	7.18	2	2	1
12	3	7	Left-Right	18.93	1.17	3.43	5.4	7.97	1	1	1
12	3	8	Left-Right	18.93	0.97	3.15	4.95	6.49	2	2	1
12	3	9	Left-Right	18.74	1.27	3.23	4.86	6.98	4	4	1
12	3	10	Left-Right	14.22	0.85	2.42	3.74	5.13	3	4	0
12	3	11	Left-Right	16.39	1.27	2.9	4.06	5.27	5	5	1
12	3	12	Left-Right	19.09	1.41	3.4	4.89	7.4	5	5	1
12	3	13	Left-Right	18.03	1.38	3.68	5.46	8.02	3	4	0
12	3	14	Left-Right	16.71	0.95	3.16	4.76	6.94	4	4	1
12	3	15	Left-Right	14.22	1.16	3.41	5.18	7.33	1	1	1
12	3	16	Left-Right	17.32	1.12	2.99	4.3	5.93	4	4	1
12	3	17	Left-Right	19.23	1.44	4.58	6.97	9.56	1	1	1
12	3	18	Left-Right	19.14	1.23	3.94	6.32	8.4	2	2	1
12	3	19	Left-Right	17.94	1.08	3.11	4.83	6.71	2	3	0
12	3	20	Left-Right	17.71	1.15	3.44	5.15	7.34	4	4	1
12	3	21	Left-Right	14.37	1.32	3.17	4.67	7.62	1	1	1
12	3	22	Left-Right	18.87	1.47	4.66	7.03	10.29	1	1	1
12	3	23	Left-Right	18.34	1.16	3.71	5.75	8.19	3	3	1
12	3	24	Left-Right	21.26	1.31	4.02	6.35	9.63	2	2	1
12	3	25	Left-Right	18.76	1.48	3.77	5.25	7.35	5	5	1
12	3	26	Left-Right	20.07	1.71	4.95	7.19	9.96	2	2	1
12	3	27	Left-Right	17.98	2.01	4.63	6.54	8.48	5	5	1
12	3	28	Left-Right	13.28	1.2	3.04	4.6	7.09	4	4	1
12	3	29	Left-Right	15.61	1.42	3.83	5.81	8.92	4	4	1
12	3	30	Left-Right	17.15	1.28	3.67	5.69	7.8	5	5	1
12	3	31	Left-Right	17.24	2	4.58	6.37	9.16	1	1	1
12	3	32	Left-Right	17.6	1.26	3.98	6.09	7.88	4	4	1
12	3	33	Left-Right	23.26	2.77	5.66	7.85	10.8	5	5	1
12	3	34	Left-Right	18.83	1.4	3.99	6.11	9.19	3	3	1
12	3	35	Left-Right	19.37	1.21	4.28	6.55	9.61	3	3	1
12	3	36	Left-Right	15.73	1.43	3.92	5.78	7.68	4	4	1
12	3	37	Left-Right	14.83	1.27	3.49	5.4	7.27	5	6	0
12	3	38	Left-Right	18.74	1.78	5.51	8.38	10.85	1	2	0
12	3	39	Left-Right	18.45	1.79	4.73	6.96	10.33	4	4	1
12	3	40	Left-Right	17.14	1.42	4.38	6.45	8.89	4	4	1
