# Supplementary material for: Influence of Systematic Gaze Patterns in Navigation and Search Tasks with Simulated Retinitis Pigmentosa
Source: Brain Sci. 2021 Feb 12;11(2):223. doi: 10.3390/brainsci11020223 (PMC7917782; doi:10.3390/brainsci11020223)
Supplement: Supplementary file 1 [file brainsci-11-00223-s001.zip › Table S3 - Navigation Task Gaze Variability.xlsx]

## Sheet: Sheet1
Participant	Session	Trial	TrialType	HorizontalTotalDeviation	VerticalTotalDeviation	HorizontalEyeDeviation	VerticalEyeDeviation	HorizontalHeadDeviation	VerticalHeadDeviation
1	1	1	Left-Right	17.79	5.38	10.98	5.08	22.92	9.07
1	1	2	Left-Right	16.94	4.62	7.43	5.13	13.43	8.12
1	1	3	Left-Right	17.6	5.93	11.33	5.38	19.96	10.09
1	1	4	Left-Right	14.35	7.96	11.13	4.94	17.52	9.82
1	1	5	Left-Right	17.32	6.91	12.51	5.48	14.73	9.17
1	1	6	Left-Right	15.68	8.78	9.91	4.78	13.17	10.17
1	1	7	Left-Right	13.9	5.01	9.52	4.54	7.17	9.48
1	1	8	Left-Right	18.49	4.88	14.48	4.72	7.09	8.13
1	1	9	Left-Right	17.53	8.25	13.98	5.81	10.55	7.29
1	1	10	Left-Right	16.1	7.02	13.11	5.7	9.7	5.96
1	1	11	Left-Right	13.63	5.55	8.37	4.23	11.01	9.26
1	1	12	Left-Right	14.47	6.02	12.02	5.6	7.98	7.59
1	1	13	Left-Right	16.28	5.27	12.4	4.92	7.73	7.79
1	1	14	Left-Right	18.04	6.67	13.31	5.91	11.74	6.69
1	1	15	Left-Right	16.5	8.05	11.59	7.58	10.76	3.98
1	1	16	Left-Right	14.31	6.59	11.11	6.01	10.78	7.47
1	1	17	Left-Right	19.32	6.65	13.14	6.58	9.78	3.68
1	1	18	Left-Right	15.85	6.26	11.97	6.01	10.6	5.33
1	1	19	Left-Right	16.71	6.55	11.68	5.81	10.03	7.45
1	1	20	Left-Right	18.39	6.97	10.72	6.1	11.51	4.9
1	1	21	Left-Right	22.14	6.24	14.08	5.68	11.99	2.89
1	1	22	Left-Right	13.29	4.69	9.57	4.07	8.21	5.12
1	2	1	Radial	14.52	8.75	12.81	8.87	8.44	7.15
1	2	2	Radial	17.19	6.61	11.52	7.33	11.67	7.2
1	2	3	Radial	18.92	6.69	10.74	6.55	14.43	8.09
1	2	4	Radial	17.87	7.79	11.4	8.17	10.51	5.83
1	2	5	Radial	17.78	7.33	10.32	7.11	14.03	8.48
1	2	6	Radial	15.07	6.69	10.56	6.44	8.38	6.45
1	2	7	Radial	13.74	4.65	8.19	4.39	9.28	1.58
1	2	8	Radial	15.79	6.21	9.97	5.8	11.73	5.6
1	2	9	Radial	19.44	6.62	11.99	6.26	11.86	3.54
1	2	10	Radial	17.47	6.97	11.61	6.47	11.07	4.9
1	2	11	Radial	21.05	7.68	13.88	6.1	12.51	3.81
1	2	12	Radial	17.27	6.01	11.63	5.2	9.56	2.37
1	2	13	Radial	16.89	5.56	10.59	5.47	13.37	3.34
1	2	14	Radial	17.43	6.24	9.88	6.22	12.22	4.35
1	2	15	Radial	21.72	6.97	13.06	6.29	16.76	5.21
1	2	16	Radial	16.52	6.74	12.16	6.11	12.66	3.58
1	2	17	Radial	17.88	6.2	14.07	5.98	9.26	1.57
1	2	18	Radial	17.68	6.99	13.44	6.61	7.9	1.43
1	2	19	Radial	18.26	5.98	13.33	5.74	12.32	3.74
1	3	1	Free	23.84	5.67	12.88	4.95	25.15	5.74
1	3	2	Free	14.52	6.94	7.53	5.28	10.76	7.72
1	3	3	Free	21.93	4.88	12.92	4.1	15.12	6.8
1	3	4	Free	22.35	5.42	12.36	4.64	16.63	4.47
1	3	5	Free	22.56	4.27	9.54	4.07	20.28	3.63
1	3	6	Free	19.36	4.2	11.59	4.44	11.55	5.99
1	3	7	Free	20.79	4.07	13.13	4.07	16.14	5.56
1	3	8	Free	17.67	4.65	12.79	4.42	12.75	3.58
1	3	9	Free	17.83	4.38	11.75	4.43	8.95	4.63
1	3	10	Free	19.37	5.47	10.18	4.78	13.63	3.34
1	3	11	Free	18.97	5.45	10.98	5.54	13.8	3.2
1	3	12	Free	21.53	5.55	11.16	4.74	15.73	4.08
1	3	13	Free	24.68	4.96	12.94	4.69	17.13	4.93
1	3	14	Free	17.02	4.26	10.92	3.63	10.69	3.42
1	3	15	Free	16.92	5.2	8.41	5.12	15.32	3.8
1	3	16	Free	18.3	5.15	11.49	4.87	12.77	3.58
1	3	17	Free	21.24	5.76	12.22	5.44	14.05	4.73
1	3	18	Free	19.68	5.28	11.01	4.86	13.73	3.83
1	3	19	Free	17.87	4.61	9.68	4.37	11.66	3.03
1	3	20	Free	21.02	5.33	13.16	5.15	16.25	5.34
2	1	1	Radial	16.39	5.51	13.46	4.35	20.72	5.62
2	1	2	Radial	18.1	6.57	13.45	6.16	14.67	5.62
2	1	3	Radial	11.61	5.13	11.22	5.43	14.5	5.74
2	1	4	Radial	13.21	6.77	11.56	5.74	14.04	8.01
2	1	5	Radial	15.51	5.42	15.29	6.14	23.39	8.96
2	1	6	Radial	16.76	4.99	15.12	4.97	22.45	7.26
2	1	7	Radial	16.55	5.16	12.26	5.3	13.8	8.69
2	1	8	Radial	12.92	5.55	11.64	5.64	16.62	8.99
2	1	9	Radial	13.95	5.28	13.27	4.52	14.53	8.91
2	1	10	Radial	19.75	6.39	15.19	6.18	17.17	10.27
2	1	11	Radial	19.24	7.72	13.14	7.49	17.66	12.55
2	1	12	Radial	17.7	7.24	13.1	7.22	18.16	11.81
2	1	13	Radial	15.17	5.85	12.61	6.1	16.41	12.22
2	1	14	Radial	20.46	7.83	11.63	6.19	22.83	16.56
2	1	15	Radial	15.43	6.84	17.23	6.68	24.34	12.72
2	1	16	Radial	17.88	5.14	13.98	6.03	20.17	9.25
2	1	17	Radial	19.73	6.25	16.56	4.35	29.86	11.69
2	1	18	Radial	20.47	5.57	15.24	5.75	29.19	13.16
2	1	19	Radial	17.27	4.86	13.44	4.68	24.92	13.81
2	2	1	Free	12.1	4.25	11.52	3.96	17.29	5.68
2	2	2	Free	9.99	4.19	15.29	5.23	19.2	6.63
2	2	3	Free	14.57	5.04	15.66	5.73	26.86	10.73
2	2	4	Free	13.67	7.44	15.13	5.96	22.76	11.81
2	2	5	Free	12.84	4.88	13.13	6.91	21.3	11.73
2	2	6	Free	12.4	6.8	16.35	7.8	21.55	12.33
2	2	7	Free	13.49	4.65	13.14	7.42	21.9	11.25
2	2	8	Free	13.81	6.49	14.81	8.84	25.45	12.04
2	2	9	Free	12.06	4.59	12.93	5.35	21.89	7.94
2	2	10	Free	16.84	4.82	18.16	6.62	30.8	6.9
2	2	11	Free	14.84	4.1	12.6	4	23.65	10.09
2	2	12	Free	18.2	9.49	13.98	4.97	23.75	16.76
2	2	13	Free	18.86	6.34	15.66	5.17	28.78	12.98
2	2	14	Free	12.85	4.01	11.48	4.48	19.89	8.26
2	2	15	Free	13.51	7.2	12.66	5.21	23.5	13.1
2	2	16	Free	12.87	7.17	14.17	5.9	23.92	15.05
2	2	17	Free	18	4.43	14.05	5.26	30.19	9.59
2	2	18	Free	17.47	3.66	11.88	4.12	26.69	8.33
2	2	19	Free	13.88	4.07	12.54	4.73	22.96	7.95
2	2	20	Free	16.33	4.59	12.26	5.81	25.82	8.33
2	3	1	Left-Right	19.33	7.62	13.72	6.52	17.17	3.51
2	3	2	Left-Right	16.85	6.35	10.44	6.36	17.99	4.53
2	3	3	Left-Right	12.53	6.24	10.2	5.08	15.02	4.67
2	3	4	Left-Right	18.77	6.44	13.62	4.33	19.68	5.34
2	3	5	Left-Right	16.15	6.33	13.54	5.11	19.35	7.12
2	3	6	Left-Right	14.97	5.63	11.68	5.09	17.68	4.35
2	3	7	Left-Right	15.56	7.98	14.5	7.93	24.21	9.42
2	3	8	Left-Right	14.03	4.57	11.34	5.29	21.25	4.74
2	3	9	Left-Right	16.57	6.04	13.05	4.78	25.65	6.7
2	3	10	Left-Right	14.34	6.05	10.41	5.51	20.41	7.9
2	3	11	Left-Right	19.95	5.81	13.77	5.45	20.12	4.57
2	3	12	Left-Right	19.72	6.31	10.21	5.42	24.09	4.17
2	3	13	Left-Right	24.65	6.14	13.26	5.42	29.52	6.26
2	3	14	Left-Right	24.64	7.17	12.53	6.32	32.21	9.26
2	3	15	Left-Right	19.57	6.55	14.49	6.07	28.74	7.88
2	3	16	Left-Right	19.72	6.52	11.31	7.04	26.57	10.6
2	3	17	Left-Right	23	6.11	13.8	6.85	33.91	8.5
2	3	18	Left-Right	26.54	7.3	12.93	6.21	34.56	9.41
2	3	19	Left-Right	18.07	5.01	10.96	5.19	20.58	4.69
2	3	20	Left-Right	21.41	6.17	10.92	4.73	23.93	6.57
3	1	1	Free	16.96	4.69	16.93	6.03	27.43	7.66
3	1	2	Free	12.64	4.67	16.28	8.78	24.15	12.44
3	1	3	Free	17.74	4.42	17.94	7.69	32.91	11.41
3	1	4	Free	14.02	5.2	15.18	5.99	19.93	7.92
3	1	5	Free	15.63	5.5	14.92	8.5	23.32	10.94
3	1	6	Free	13.01	3.88	14.71	7.18	22.75	7.4
3	1	7	Free	14.79	4.11	15.23	5.81	23.95	7.65
3	1	8	Free	12.8	4.39	15.76	6.85	22.9	10.99
3	1	9	Free	18.81	10.55	17.26	7.48	29.2	14.8
3	1	10	Free	13.98	3.19	16.85	4.76	25.77	6.74
3	1	11	Free	14.41	6.13	15.48	6.11	24.64	12.09
3	1	12	Free	18.66	4.76	15.23	7.1	29.18	9.94
3	1	13	Free	18.09	6.32	11.2	5.29	22.92	12.18
3	1	14	Free	19.77	3.8	11.71	6.22	26.62	9.16
3	1	15	Free	24.12	7.09	15.5	6.71	31.05	10.72
3	1	16	Free	17.24	3.59	10.75	5.66	22.22	6.97
3	1	17	Free	16.07	9.36	13.05	7.24	20.77	10.12
3	1	18	Free	15.89	4.21	13.16	5.78	23.83	10.62
3	1	19	Free	15.25	3.97	11.76	5.7	23.3	9.8
3	1	20	Free	13.77	4.38	15.29	6.77	25.53	9.89
3	1	21	Free	14.8	3.23	11.17	5.37	21.44	9.1
3	2	1	Left-Right	22.05	4.78	14.36	5.83	29.19	6.42
3	2	2	Left-Right	20.89	3.8	12.67	5.68	29.86	9.34
3	2	3	Left-Right	15.64	4.07	8.14	5.43	18.34	5.29
3	2	4	Left-Right	17.13	6.9	11.57	7.13	19.89	10.52
3	2	5	Left-Right	23.06	5.17	8.48	6.03	26.66	9.37
3	2	6	Left-Right	17.98	5.12	14.21	4.94	19.46	6.39
3	2	7	Left-Right	19.53	5.12	10.86	4.95	23.12	5.85
3	2	8	Left-Right	20.09	5.24	8.23	5.79	23.08	6.42
3	2	9	Left-Right	19.56	4.96	11.18	5.48	23.05	4.31
3	2	10	Left-Right	20.27	4.08	9.77	4.59	23.4	5.28
3	2	11	Left-Right	22.22	6.12	11.03	6.2	26.44	4.84
3	2	12	Left-Right	22.71	5.7	9.9	4.61	25.59	7.02
3	2	13	Left-Right	16.91	5.74	11.7	5.28	17.93	5.12
3	2	14	Left-Right	21.37	5.35	12.01	5.01	25.22	5.07
3	2	15	Left-Right	22.01	5.13	9.69	5.3	23.57	6.6
3	2	16	Left-Right	20.52	5.91	13.61	5.4	18.41	5.48
3	2	17	Left-Right	19.75	6.92	12.33	5.85	24.36	7
3	2	18	Left-Right	18.44	5.99	9.25	5.98	16.98	7.51
3	2	19	Left-Right	20.92	4.92	13.27	4.98	25.14	5.04
3	2	20	Left-Right	23.86	5.41	10.63	5.53	23.29	4.88
3	3	1	Radial	23.68	7.62	17.84	7.82	21.67	4.03
3	3	2	Radial	20.45	5.71	14.39	5.83	25.46	7.1
3	3	3	Radial	20.7	5.78	15.52	5.96	22.05	5.63
3	3	4	Radial	17.41	5.41	14.18	5.22	17.84	2.72
3	3	5	Radial	23.59	6.19	15.15	5.71	26.91	4.69
3	3	6	Radial	20.93	6.07	12.78	5.63	23.85	6.25
3	3	7	Radial	22.52	5.34	14.91	5.21	17.23	2.58
3	3	8	Radial	19.94	5.78	12.08	6.19	20.58	3.47
3	3	9	Radial	25.97	7.5	12.53	4.94	29.93	7.69
3	3	10	Radial	24.58	5.68	16.17	5.68	21.86	4.13
3	3	11	Radial	18.81	5.85	12.76	4.8	20.12	4.74
3	3	12	Radial	19.58	5.31	10.64	6.26	20.87	5.64
3	3	13	Radial	17.98	4.53	9.24	4.32	15.03	4.28
3	3	14	Radial	26.13	6.06	16.94	6.64	17.29	2.19
3	3	15	Radial	23.76	6.72	16.9	6.32	24.94	3.91
3	3	16	Radial	23.96	9.79	13.38	6.11	29.14	10.07
3	3	17	Radial	26.13	12.8	15.25	5.39	31.43	13.3
3	3	18	Radial	21.72	5.37	12.14	5.66	23.97	4.87
3	3	19	Radial	21.16	5.11	12.52	5.39	25.22	4.59
3	3	20	Radial	24.11	11.26	12.74	6.63	28.27	10.66
4	1	1	Free	19.88	12.08	9.97	12.11	15.36	10.09
4	1	2	Free	13.83	5.96	7.13	6.7	12.29	10.35
4	1	3	Free	13.89	7.15	7.9	9.68	14.09	14.46
4	1	4	Free	15.78	6.88	7.02	8.61	15.67	14.55
4	1	5	Free	13.02	8	8.64	7.42	14.94	17.39
4	1	6	Free	22.69	6.13	8.48	6.69	24.36	9.02
4	1	7	Free	12.34	5.75	8.65	7.24	11.56	12.92
4	1	8	Free	15.67	5.81	13.86	6.19	10.82	6.84
4	1	9	Free	17.74	7.49	8.48	6.24	13.25	7.99
4	1	10	Free	18.38	5.4	6.46	5.63	13.47	8.43
4	1	11	Free	19.73	17.96	15.74	19.51	17.03	9.65
4	1	12	Free	20.79	11.33	10.35	10.17	18.38	12.24
4	1	13	Free	22.08	15.2	10.55	10.94	19.53	13.04
4	1	14	Free	18.88	7.04	10.09	5.34	14.97	9.36
4	1	15	Free	17.08	7.08	6.42	4.58	12.39	8.74
4	1	16	Free	18.83	4.24	4.89	4.33	15.72	7.8
4	1	17	Free	18.69	5.46	7.44	5.38	18.09	9.56
4	1	18	Free	18.24	9.66	13.79	4.37	14.03	11.4
4	1	19	Free	16.48	10.55	12.29	4.08	14.01	11.82
4	1	20	Free	18.62	6.66	12.35	3.4	16.86	7.6
4	1	21	Free	13.86	4.05	4.58	3.74	9.74	6.18
4	2	1	Radial	18.11	11.89	12.76	9.55	13.56	16.28
4	2	2	Radial	14.13	8.85	11.45	7.91	13.76	16.41
4	2	3	Radial	13.99	6.25	12.01	5.28	12.65	14.7
4	2	4	Radial	16.34	7.45	11.82	6.87	16.56	15.32
4	2	5	Radial	17.02	7.82	13.22	6.73	17	13.79
4	2	6	Radial	16.11	6.12	13.46	6.72	11.46	14.85
4	2	7	Radial	17.6	10.18	12.65	9.56	11.1	17.74
4	2	8	Radial	16.78	7.02	12.91	5.33	9.56	15.72
4	2	9	Radial	16.53	5.68	10.94	6.14	11.58	11.14
4	2	10	Radial	12.64	6.56	10.46	6.21	6.76	9.28
4	2	11	Radial	16.8	6.38	13.17	6.17	9.34	13.92
4	2	12	Radial	17.82	7.21	11.14	5.29	12	15.37
4	2	13	Radial	13.54	8.47	9.38	6.76	10.3	13.79
4	2	14	Radial	15.48	9.86	12.94	6.13	9.32	14.48
4	2	15	Radial	16.61	5.77	10.67	5.63	7.78	11.21
4	2	16	Radial	15.04	6.27	11.78	6.13	7.58	12.72
4	2	17	Radial	16.45	6.4	11.81	6.44	10.45	12.88
4	2	18	Radial	18.87	8.02	10.76	6.26	11.98	15.13
4	2	19	Radial	16.78	6.43	10.17	5.38	9.28	16.35
4	2	20	Radial	16.18	6.85	10.67	4.93	11.35	13.04
4	3	1	Left-Right	16.04	9.73	10.69	7.14	18.59	10.31
4	3	2	Left-Right	18.86	9.67	11.71	6.41	18.85	11.42
4	3	3	Left-Right	11.79	6.84	8.4	5.36	11.9	7.99
4	3	4	Left-Right	14.17	8.02	7.87	5.39	15.64	9.52
4	3	5	Left-Right	12.94	7.76	9.7	4.69	18.49	9.84
4	3	6	Left-Right	12.79	14.34	9.25	6.13	14.45	15.88
4	3	7	Left-Right	14.14	7.66	8.59	5.66	11.99	8.64
4	3	8	Left-Right	14.01	6.47	8.08	5.25	11.33	10.91
4	3	9	Left-Right	14.82	8.27	8.83	6	12.27	10.16
4	3	10	Left-Right	18.16	8.71	10.63	6.44	16.12	8.41
4	3	11	Left-Right	19.47	8.54	12.37	6.97	14.69	12.19
4	3	12	Left-Right	21.49	8.87	15.59	8.09	12.41	10.35
4	3	13	Left-Right	20.42	10.54	13.7	8.51	13.09	13.66
4	3	14	Left-Right	15.71	6.78	10.21	6.36	14.96	6.03
4	3	15	Left-Right	17.62	9.37	9.15	7.24	12.71	7.43
4	3	16	Left-Right	15.67	9.34	7.38	7.4	13.2	6.96
4	3	17	Left-Right	18.19	8.07	9.93	5.51	17.57	9.35
4	3	18	Left-Right	16.26	11.09	8.62	7	15.29	12.78
4	3	19	Left-Right	16.27	7.72	8.29	5.68	16.37	10.48
4	3	20	Left-Right	15.88	8.22	9.45	5.88	14.56	7.09
5	1	1	Left-Right	20.29	8.29	16.71	6.62	22.54	11.6
5	1	2	Left-Right	18.62	4.5	10.9	5.53	17.61	4.04
5	1	3	Left-Right	15.56	4.51	9.42	4.54	15.19	5.93
5	1	4	Left-Right	19.42	5.65	12.77	5.49	18.89	7.62
5	1	5	Left-Right	19.11	4.73	11.83	5.48	16.42	8.75
5	1	6	Left-Right	20.15	7.26	12.55	5.92	18.34	9.93
5	1	7	Left-Right	17.71	6.75	12.23	7.39	20.49	8.89
5	1	8	Left-Right	14.29	5.24	10.26	5.58	19.9	6.87
5	1	9	Left-Right	15.77	8.61	12.75	6.26	16.53	10.81
5	1	10	Left-Right	16.94	3.95	10.12	5.52	17.04	6.25
5	1	11	Left-Right	19.74	7.75	12.43	7.54	19.62	10.72
5	1	12	Left-Right	14.37	5.84	9.74	7.4	16.69	8.25
5	1	13	Left-Right	20.45	9.66	14.7	7.07	25.83	14.79
5	1	14	Left-Right	15.8	5.41	8.86	5.89	14.85	10.9
5	1	15	Left-Right	15.73	6.96	11.32	6.92	18.79	10.03
5	1	16	Left-Right	16.87	10.1	11.24	8.09	15.57	11.57
5	1	17	Left-Right	18.22	8.26	13.57	9.5	17.89	11.67
5	1	18	Left-Right	15.16	9.04	15.67	7.4	20.06	13.73
5	1	19	Left-Right	24.31	3.9	15.91	4.69	24.79	12.93
5	1	20	Left-Right	15.43	3.98	11.81	5.25	21.05	10.52
5	2	1	Free	18.5	8.49	17.52	6.36	21.37	10.77
5	2	2	Free	19.16	3.63	10.1	4.82	20.84	4.9
5	2	3	Free	18.95	5.84	11.55	6.98	21.89	8.44
5	2	4	Free	15.62	5.89	11.58	5.56	14.07	5.44
5	2	5	Free	17.96	7.24	14.04	6.39	24.65	9.83
5	2	6	Free	23	4.5	12.66	5.93	30	7
5	2	7	Free	17.16	11.48	13.07	6.25	21.16	13.66
5	2	8	Free	18	4.55	6.28	5.18	13.63	6.23
5	2	9	Free	13.75	5.89	9.33	7.46	17.76	8.65
5	2	10	Free	21	11.56	15.9	6.74	26.05	13.93
5	2	11	Free	26.75	4.19	16.7	4.85	16.96	10.6
5	2	12	Free	22.89	4.26	12.14	4.81	18.61	12.31
5	2	13	Free	20.4	6.12	17.45	6.44	28.59	12.6
5	2	14	Free	19.35	4.66	11.24	5.64	21.97	6.95
5	2	15	Free	18.01	11.63	13.24	10.02	22.48	19.63
5	2	16	Free	24.07	6.85	14.35	6.84	25.79	9.98
5	2	17	Free	12.56	6.97	9.17	6.06	15.21	9.11
5	2	18	Free	21.1	4.6	10.7	4.71	25.66	6.89
5	2	19	Free	11.89	6.16	7.41	4.87	12.71	5.88
5	2	20	Free	19.87	5.54	4.79	4.14	20.24	6.28
5	3	1	Radial	16.15	4.06	14.3	4.29	3.58	1.18
5	3	2	Radial	22.58	6.25	13.62	6.27	12.34	2.23
5	3	3	Radial	20.97	4.02	16.84	4.26	21.3	3.34
5	3	4	Radial	19.77	5.17	11.94	4.66	15.08	5.62
5	3	5	Radial	19.18	5.9	12.64	5.86	8.9	2.7
5	3	6	Radial	28.31	3.89	17.01	6.62	27.67	7.66
5	3	7	Radial	29.77	4.78	20.17	5.82	11.77	6.62
5	3	8	Radial	24.21	6.08	16.26	6.15	12.51	1.73
5	3	9	Radial	28.36	5.67	18.62	4.99	12.15	4.9
5	3	10	Radial	24.52	5.26	17.06	5.03	13.06	6.63
5	3	11	Radial	18.41	4.64	15.91	4.69	7.8	3.4
5	3	12	Radial	29.9	3.65	20.86	3.95	13.96	2.95
5	3	13	Radial	21.98	5.61	17.12	5.31	7.09	3.46
5	3	14	Radial	16.88	3.95	14.21	4.15	4.76	4.63
5	3	15	Radial	26.05	4.69	14.25	4.99	18.17	3.61
5	3	16	Radial	29.59	8.81	16.69	5.84	29.37	6.78
5	3	17	Radial	22.5	4.81	12.55	4.5	4.43	2.91
5	3	18	Radial	24.63	4.77	12.75	4.68	18.6	4.4
5	3	19	Radial	19.71	6.76	13.33	6.36	8.48	4.45
5	3	20	Radial	21.37	4.51	13.51	3.88	12.07	6.23
5	3	21	Radial	27.47	5.8	14.8	4.68	19.16	6.5
6	1	1	Radial	18.12	6.53	12.42	6.72	14.19	3.93
6	1	2	Radial	17.59	6.61	8.52	5.79	13.18	3.3
6	1	3	Radial	15.98	6.5	10.9	6.03	10.57	2.26
6	1	4	Radial	16.5	6.2	9.94	5.43	15.13	2.92
6	1	5	Radial	20.88	7.11	12.69	5.94	18.59	3.12
6	1	6	Radial	20.74	6.14	10.99	5.29	17.5	2.3
6	1	7	Radial	17.21	6.75	10.02	5.79	13.07	2.22
6	1	8	Radial	20.23	5.13	8.8	4.86	16.9	1.56
6	1	9	Radial	15.75	6.55	8.84	5.4	12.54	3.58
6	1	10	Radial	22.53	5.95	8.68	5.54	19.87	1.73
6	1	11	Radial	20.34	5.59	12.89	5.4	14.99	2.26
6	1	12	Radial	17.8	6.58	10.77	6.1	11.92	1.66
6	1	13	Radial	21.04	4.99	12.4	4.88	14.97	1.13
6	1	14	Radial	18.85	4.21	9.68	4.11	11.86	2.05
6	1	15	Radial	17.09	5.35	11.46	5.36	10.67	2.06
6	1	16	Radial	20.63	6.9	10.02	5.98	18.25	3.4
6	1	17	Radial	25.29	6.18	10.19	5.11	25.4	3.12
6	1	18	Radial	19.3	5.71	9.43	6.47	18.46	8.86
6	1	19	Radial	22.61	4.52	12.81	4.52	18.74	4.63
6	1	20	Radial	22.43	5.88	9.97	5.61	18.07	3.46
6	2	1	Left-Right	17.86	7.95	12.76	7.79	12.63	4.08
6	2	2	Left-Right	15.92	5.48	9.32	5.55	12.28	5.79
6	2	3	Left-Right	17.91	4.62	9.05	4.25	12.75	3.49
6	2	4	Left-Right	21.21	4.65	8.56	4.34	19.03	4.8
6	2	5	Left-Right	18.47	6.35	10.03	4.75	16.27	4.33
6	2	6	Left-Right	17.51	5.57	9.89	5.16	13.11	1.75
6	2	7	Left-Right	18.24	4.56	11.94	4.57	8.13	1.72
6	2	8	Left-Right	23.37	3.26	9.08	3.25	17.56	2.21
6	2	9	Left-Right	24.45	4.29	10.75	4.1	20.69	3.79
6	2	10	Left-Right	20.57	4.06	7.65	4.32	20.04	4.06
6	2	11	Left-Right	19.93	4	9.98	3.9	15.09	4.33
6	2	12	Left-Right	20.72	4.76	7.94	4.31	18.15	5.03
6	2	13	Left-Right	14.47	5.19	7.98	5.51	10.13	3.72
6	2	14	Left-Right	22.47	3.64	13.11	3.44	17.1	2.76
6	2	15	Left-Right	20.08	6.07	9.95	6.43	17.07	3.91
6	2	16	Left-Right	23.08	5.44	11.71	5.33	19.67	5.6
6	2	17	Left-Right	19.23	6.77	10.37	5.63	17.15	6.75
6	2	18	Left-Right	14.91	6.36	11.07	6.08	11.04	5.18
6	2	19	Left-Right	19.91	6.33	9.54	6.28	15.14	5.52
6	2	20	Left-Right	20.5	5.19	10.95	4.97	16.24	6.49
6	3	1	Free	16.85	5.18	9.46	4.91	12.01	1.5
6	3	2	Free	17.74	5.42	8.86	5.29	15.3	2.37
6	3	3	Free	19.63	4.91	10.78	4.88	15.72	2.9
6	3	4	Free	20.34	5.42	9.06	5.14	17.83	3.62
6	3	5	Free	20.65	5.31	10.77	5.18	21.07	1.29
6	3	6	Free	20.05	7.45	9.46	5.55	18.9	3.55
6	3	7	Free	23.88	6.08	7.17	6.22	22.19	1.85
6	3	8	Free	23.69	4.98	8.47	4.72	23.63	1.21
6	3	9	Free	18.17	5.65	8.86	5.17	12.74	1.95
6	3	10	Free	16.9	4.04	11.52	3.95	11.79	1.93
6	3	11	Free	18.56	7.09	8.86	6.32	13.51	4.85
6	3	12	Free	18.21	5.75	8.54	5.66	13.03	4.77
6	3	13	Free	26.26	5.59	9.55	5.14	23.7	4.3
6	3	14	Free	21.37	5.45	8.4	4.98	17.72	5.67
6	3	15	Free	21.27	6.6	10.53	6.08	14.31	4.21
6	3	16	Free	19.5	6.69	10.76	6.14	14.67	4.78
6	3	17	Free	21.29	6.04	9.18	5.11	17.05	5.42
6	3	18	Free	19.62	5.57	11.16	5.14	13.48	3.64
6	3	19	Free	21.9	6.15	8.73	5.48	19.33	2.63
6	3	20	Free	20.35	7.29	9.82	5.53	15.19	4.16
7	1	1	Left-Right	13.48	6.53	10.56	5.81	19.66	9.38
7	1	2	Left-Right	15.98	6.46	9.58	4.51	18.44	5.4
7	1	3	Left-Right	14.48	4.51	6.95	3.27	16.58	4.91
7	1	4	Left-Right	15.37	4.89	9.87	4.71	17.14	6.6
7	1	5	Left-Right	14.33	7.73	8.2	5.08	18.23	10.06
7	1	6	Left-Right	14.29	5.75	9.39	4.77	19.43	9.06
7	1	7	Left-Right	16.04	6.55	8.47	5.13	21.32	9.97
7	1	8	Left-Right	15.11	6.44	9.76	4.27	19.5	9.02
7	1	9	Left-Right	14.64	5.88	8.27	5.89	18.72	11.14
7	1	10	Left-Right	15.78	6.86	12.32	5.55	23.35	9.58
7	1	11	Left-Right	15.39	11.15	8.47	4.32	17.55	13.08
7	1	12	Left-Right	18.72	4.97	9.96	3.92	20.78	7.21
7	1	13	Left-Right	15.34	5.92	7.92	4.56	17.86	10.58
7	1	14	Left-Right	14.88	6.88	8.97	4.38	16.85	8.51
7	1	15	Left-Right	14.55	7.16	6.5	5.14	16.51	10.26
7	1	16	Left-Right	15.38	5.3	6.85	4.03	17.55	9.98
7	1	17	Left-Right	15.05	6.13	7.61	4.69	15.91	8.73
7	1	18	Left-Right	16.27	8.07	8.03	4.5	14.77	8.17
7	1	19	Left-Right	20.93	6.21	9.76	4.52	22.54	7.29
7	1	20	Left-Right	14.87	5.52	8.04	4.15	17.03	7.38
7	2	1	Free	16.04	4.14	8.06	5.68	17.02	6.48
7	2	2	Free	19.96	4.6	8.48	3.08	22.32	7.09
7	2	3	Free	13.94	4.47	6.75	3.89	17.26	11.73
7	2	4	Free	20.04	8.93	7.03	4.18	18.87	9.81
7	2	5	Free	14.39	4.36	8.59	3.05	13.76	5.41
7	2	6	Free	12.57	5.06	8.91	3.37	15.54	9.2
7	2	7	Free	17.62	4.51	8.99	3.04	19.06	8.43
7	2	8	Free	19.15	9.95	11.31	4.44	21.3	10
7	2	9	Free	16.09	3.16	5.78	3.36	16.55	4.05
7	2	10	Free	15.84	5.55	8.61	3.85	19.16	8.68
7	2	11	Free	22.39	10.52	12.47	5.56	28.49	11.26
7	2	12	Free	15.29	5.87	9.05	6.07	20.49	9.64
7	2	13	Free	13.56	3.46	9.87	4.56	20.05	8.21
7	2	14	Free	19.38	4.49	11.77	3.91	25.91	5.89
7	2	15	Free	19.61	4.55	9.71	4.94	22.3	8.06
7	2	16	Free	16.68	12.25	8.21	4.81	19.73	13.71
7	2	17	Free	15.38	9.53	9.24	5.02	14.64	10.98
7	2	18	Free	16.35	7.37	9.44	4.42	19.93	11.09
7	2	19	Free	22.88	3.39	10.87	3.87	23.15	2.89
7	2	20	Free	18.83	7.84	8.81	5.38	19.81	11
7	3	1	Radial	19.17	5.34	12.51	4.95	8.78	5.57
7	3	2	Radial	18.56	5.45	10.83	5.42	10.65	4.51
7	3	3	Radial	17.83	4.52	10.67	4.33	8.4	2.96
7	3	4	Radial	16.19	5.85	7.76	4.33	10.48	5.04
7	3	5	Radial	20.29	5	11.49	5.05	13.58	3.11
7	3	6	Radial	19.59	7.49	8.48	4.22	13.74	5.59
7	3	7	Radial	15.75	4.48	8.21	4.6	10.9	4.75
7	3	8	Radial	19.47	8.06	9.45	4.72	14.31	5.35
7	3	9	Radial	18.52	7.32	11.01	5.9	13.2	9.61
7	3	10	Radial	16.83	11.82	8.04	4.69	15.42	10.94
7	3	11	Radial	19.19	5.47	11.87	4.95	13.98	4.2
7	3	12	Radial	24.14	4.45	12.26	4.71	15.07	2.62
7	3	13	Radial	21.51	9.29	9.54	5.86	22.35	7.38
7	3	14	Radial	16.7	5.62	6.81	4.3	15.84	5.8
7	3	15	Radial	14.59	5.51	9.29	5.18	11.99	6.59
7	3	16	Radial	20.76	5.88	9.65	4.96	19.03	6.4
7	3	17	Radial	16.81	9.96	9.15	4.82	14.02	8.38
7	3	18	Radial	19.4	5.1	10.71	5.5	14.36	5.62
7	3	19	Radial	18.78	4.61	5.81	4.8	18.49	2.6
7	3	20	Radial	23.94	5.09	9.74	5.81	17.64	4.27
8	1	1	Free	18.82	6.11	10.78	6.52	13.41	3.74
8	1	2	Free	14.16	2.88	5.76	2.45	11.44	2.25
8	1	3	Free	18.8	4.16	7.61	4.43	16.61	1.82
8	1	4	Free	16.9	7.61	8.26	6.81	21.04	7.2
8	1	5	Free	13.66	4.76	9.88	4.07	14	3.08
8	1	6	Free	14.41	5.44	7.5	4.57	16.27	2.66
8	1	7	Free	23.28	3.49	12.48	3.04	19.07	1.39
8	1	8	Free	16.34	10.2	9.47	6.01	15.29	6.22
8	1	9	Free	19.38	5.5	16.9	5.47	12.71	3.33
8	1	10	Free	17.05	6.18	9.14	4.41	18.75	7.02
8	1	11	Free	17.9	6.69	7.3	6.34	17.53	2.87
8	1	12	Free	25.1	7.29	14.62	6.23	24.53	6.03
8	1	13	Free	25	7.37	13.16	6.23	17.62	4.59
8	1	14	Free	24.79	6.87	9.76	4.48	29.73	5.85
8	1	15	Free	18.48	4.82	12.96	4.54	26.75	6.86
8	1	16	Free	19.39	5.23	11.64	4.85	26.01	5.4
8	1	17	Free	17.52	7	12.21	4.96	18.43	5.2
8	1	18	Free	17.44	7.48	7.18	6.21	19.27	5.8
8	1	19	Free	20.53	4.9	13.91	4.07	20.3	6.08
8	1	20	Free	19.1	5.3	8.35	4.58	19.03	5.24
8	1	21	Free	18.95	6.86	10.85	5.32	21.41	4.5
8	1	22	Free	23.63	4.24	11.79	3.24	21.12	4.2
8	2	1	Left-Right	21.44	6.6	10.02	5.51	15.03	2.64
8	2	2	Left-Right	22.44	6.61	8.18	5.37	19.06	3.48
8	2	3	Left-Right	17.09	8.35	7.06	6.01	15.72	4.69
8	2	4	Left-Right	20.61	7.7	8.47	5.28	21.01	4
8	2	5	Left-Right	19.42	8.32	12.17	4.87	19.68	6.27
8	2	6	Left-Right	20.95	7.36	7.34	4.83	21.22	4.61
8	2	7	Left-Right	21.98	8.46	9.22	3.97	22.61	6.71
8	2	8	Left-Right	21.71	8.47	8.11	4.37	22.92	6.3
8	2	9	Left-Right	19.14	9.67	8.22	5.86	21.03	5.71
8	2	10	Left-Right	22.34	8.04	7.2	3.92	25.5	6
8	2	11	Left-Right	24.93	10.5	9.41	7.18	23.22	5
8	2	12	Left-Right	19.58	11	11.04	7.13	16.34	5.55
8	2	13	Left-Right	24.83	9.47	9.54	6.29	27.43	5.03
8	2	14	Left-Right	23.9	9.38	7	6.9	24.38	5.03
8	2	15	Left-Right	20.54	10.04	8.79	7.01	20.83	4.73
8	2	16	Left-Right	19.67	8.21	7.23	4.82	22.01	5.68
8	2	17	Left-Right	25.37	8.54	8.34	5.69	23.82	4.88
8	2	18	Left-Right	19.43	8.95	8.73	5.58	20.23	5.12
8	2	19	Left-Right	22.13	8.07	8.14	5.27	24.74	4.32
8	2	20	Left-Right	22.87	8.6	8.1	5.13	25.42	5.23
8	3	1	Radial	21.34	7.95	10.21	7.05	16.79	1.83
8	3	2	Radial	18.72	7.72	12.41	6.24	11.02	3.54
8	3	3	Radial	23.07	7.97	10.29	6.91	17.47	2.28
8	3	4	Radial	19.44	7.52	9.49	5.83	17.96	2.97
8	3	5	Radial	19.05	7.68	8.01	6.11	16.42	3.41
8	3	6	Radial	19.89	7.63	8.17	6.06	16.05	3.28
8	3	7	Radial	19.56	9.15	9.07	6.05	14.74	4.98
8	3	8	Radial	21.14	8.27	10.22	6.35	15.29	3.64
8	3	9	Radial	19.03	8.37	8.14	6.6	14.66	5.75
8	3	10	Radial	16.79	7.38	9.62	5.51	12.55	4.3
8	3	11	Radial	21.19	9.16	8.06	6.58	17.15	5.74
8	3	12	Radial	19.08	10.49	10.39	6.93	15.33	5.83
8	3	13	Radial	22.9	9.07	10.47	6.8	20.02	6.53
8	3	14	Radial	20.47	9.07	7.67	6.19	16.44	6.2
8	3	15	Radial	23.41	8.85	8.75	5.98	22.27	4.72
8	3	16	Radial	23.59	10.73	10.74	6.22	19.37	5.88
8	3	17	Radial	22.03	7.23	7.29	5.43	19.12	2.93
8	3	18	Radial	24.71	8.54	8.45	5.26	24.71	4.65
8	3	19	Radial	17.9	9.15	8.13	5.63	14.18	6.62
8	3	20	Radial	17.46	8.29	6.26	4.14	16.54	5.65
9	1	1	Radial	17.19	6.52	9.27	5.98	18.98	15.96
9	1	2	Radial	10.72	5.23	6.55	4.92	14.44	13.79
9	1	3	Radial	16	6.22	10.52	6.17	17.67	15.32
9	1	4	Radial	14.56	5.36	11.64	5.62	19.84	14.02
9	1	5	Radial	14.51	5.25	8.27	5.81	10.82	12.49
9	1	6	Radial	17.42	5.78	11.89	7.23	23.85	13.62
9	1	7	Radial	13.72	5.16	7.83	6.33	14.69	13.98
9	1	8	Radial	14.93	5.87	9.85	6.38	16.96	16.44
9	1	9	Radial	15.53	5.71	9.26	5.17	14.07	15.62
9	1	10	Radial	18.17	6.29	8.83	5.79	20.99	17.03
9	1	11	Radial	17.62	5.87	7.98	4.88	13.57	8.07
9	1	12	Radial	18.99	5.12	6.12	4.35	18.1	10.15
9	1	13	Radial	19.18	4.91	9.25	4.25	17.31	10.72
9	1	14	Radial	16.92	4.62	6.71	3.87	19.31	9.5
9	1	15	Radial	15.89	6.27	8.27	5.57	18.24	12.87
9	1	16	Radial	18.79	4.31	9.38	4.14	15.23	7.79
9	1	17	Radial	13.29	3.7	7.67	3.47	12.38	7.3
9	1	18	Radial	15.31	5.87	7.14	6.23	13.75	9.35
9	1	19	Radial	10.78	5.51	6.18	4.53	10.44	9.19
9	1	20	Radial	14.2	4.57	9.23	6.79	18.1	11.7
9	2	1	Left-Right	18.51	8.46	10.66	7.8	21.01	6.14
9	2	2	Left-Right	12.54	7.23	12.07	8.07	12.57	9.2
9	2	3	Left-Right	14.75	7.39	10.79	6.99	21.59	10.01
9	2	4	Left-Right	15.4	5.87	7.64	5.77	15.15	9.96
9	2	5	Left-Right	17.2	7.04	8.92	6.42	16.04	8.49
9	2	6	Left-Right	16.04	5.96	11.21	5.88	19.87	10.59
9	2	7	Left-Right	14.12	6.65	10.06	6.53	13.06	8.9
9	2	8	Left-Right	14.65	6.59	9.61	5.28	18.06	9.56
9	2	9	Left-Right	13.23	5.11	10.92	4.94	16.08	8.86
9	2	10	Left-Right	14.66	4.81	8.74	4.64	10.18	6.38
9	2	11	Left-Right	16.48	8.44	8.75	5.69	15.66	8.99
9	2	12	Left-Right	18.93	6.55	9.39	6.25	15.9	7.19
9	2	13	Left-Right	20.86	5.87	10.93	5.24	25.56	7.66
9	2	14	Left-Right	19.93	5.71	9.66	4.45	18.35	8.18
9	2	15	Left-Right	17.92	6.16	9.12	5.62	15.83	9.48
9	2	16	Left-Right	18.95	7.27	11.54	6.62	15.33	6.99
9	2	17	Left-Right	16.71	6.33	8.61	5.65	16.75	8.14
9	2	18	Left-Right	14.43	7.14	11.69	6.23	13.1	9.09
9	2	19	Left-Right	15.88	7.55	10.66	6.69	15.32	9.32
9	2	20	Left-Right	13.91	6.89	8.47	5.63	13.01	8.78
9	3	1	Free	19.08	5.92	7.52	4.9	20.95	12.19
9	3	2	Free	14.18	6.28	8.77	5.52	17.37	9.48
9	3	3	Free	15.61	4.26	5.97	3.31	15	9.75
9	3	4	Free	20.52	5.7	6.37	3.89	22.56	11.45
9	3	5	Free	16.71	5.49	5.33	5	16.76	11.41
9	3	6	Free	17.2	5.48	7.72	4.24	20	10.35
9	3	7	Free	19.7	5.22	9.2	4.37	21.82	10.6
9	3	8	Free	16.51	4.49	7.35	3.94	15.88	10.11
9	3	9	Free	18.81	3.98	7.38	3.78	21.41	10.31
9	3	10	Free	15.18	4.48	5.51	3.5	18.34	8.52
9	3	11	Free	15.21	6.54	8.03	5.71	17.83	7.54
9	3	12	Free	14.69	5.23	7.74	4.46	15.3	9.97
9	3	13	Free	15.37	5.22	8.3	4.32	18.98	13.53
9	3	14	Free	14.58	6.09	7.7	4.78	19.19	12.02
9	3	15	Free	14.48	6.31	7.74	5.89	18.19	12.49
9	3	16	Free	16.02	4.75	6.16	4.46	15.48	11.32
9	3	17	Free	11.07	5.34	7.75	6.06	14.95	10.52
9	3	18	Free	12.87	5.21	6.41	5.27	14.93	10.84
9	3	19	Free	20.52	3.86	11.12	3.4	16.61	11.3
9	3	20	Free	13.4	4.6	7.07	4.1	13.75	10.94
10	1	1	Free	21.59	7.09	10.82	6.05	12.33	4.5
10	1	2	Free	34.11	5.75	12.6	5.38	26.46	3.37
10	1	3	Free	29.29	5.4	12.05	4.65	22.23	3.8
10	1	4	Free	32	6.14	10.07	4.98	28.73	4.23
10	1	5	Free	34.5	6.09	9.9	5.59	30.01	4.26
10	1	6	Free	31.63	4.88	11.36	5.75	26.57	8.79
10	1	7	Free	33.05	5.69	12.29	6.01	25.05	7.33
10	1	8	Free	24.91	6.7	10.8	6.2	16.77	6.42
10	1	9	Free	29.09	6.72	10.32	6.38	23.47	6.89
10	1	10	Free	37.71	4.62	10.62	4.82	29.64	6.03
10	1	11	Free	23.43	5.9	12.17	6.24	16.14	4.89
10	1	12	Free	24.42	5.95	12.58	5.04	15.43	5.68
10	1	13	Free	23.06	6.1	10.51	5.68	14.91	8.89
10	1	14	Free	22.37	6.22	9.38	5.25	14.71	8.31
10	1	15	Free	22.61	5.7	10.83	5.42	15.2	7.24
10	1	16	Free	25.01	4.81	12.33	4.27	16.7	5.65
10	1	17	Free	26.05	5.87	11.72	6.32	19.09	9.46
10	1	18	Free	20.34	5.98	10.29	5.03	14.48	7.76
10	1	19	Free	20.55	6.61	10.26	5.46	12.79	7.73
10	1	20	Free	17.44	6.18	8.72	4.8	9.8	6.71
10	2	1	Left-Right	24.1	9.62	14.7	8.8	15.68	5.41
10	2	2	Left-Right	14.66	9.46	9.29	9.09	7.71	2.41
10	2	3	Left-Right	20.26	9.89	11.25	9.29	13.16	2.04
10	2	4	Left-Right	22.31	11.17	11.03	9.44	13.44	4.16
10	2	5	Left-Right	25.04	10.73	11.59	9.09	16.75	3.71
10	2	6	Left-Right	23.42	9.73	10.51	8.05	17.51	4.3
10	2	7	Left-Right	22.61	8.57	9.84	6.96	16.45	3.55
10	2	8	Left-Right	23.78	9.32	10.56	7.33	17.22	3.49
10	2	9	Left-Right	23.74	10.07	10.3	7.79	16.51	3.84
10	2	10	Left-Right	18.68	10.02	10.87	7.45	11.82	5.07
10	2	11	Left-Right	21.82	8.97	10.72	8.5	14.01	4.49
10	2	12	Left-Right	18.14	9.71	9.81	9.03	10.7	3.66
10	2	13	Left-Right	18.23	10.1	11.04	9.71	9.09	2.21
10	2	14	Left-Right	22.96	10.3	10.32	9.27	17.29	2.14
10	2	15	Left-Right	17.56	8.64	10.63	7.1	9.85	2.42
10	2	16	Left-Right	23.45	10.09	10.06	8.47	16.45	2.82
10	2	17	Left-Right	21.42	9.44	10.31	8.3	14.15	2.28
10	2	18	Left-Right	24.05	9.84	11.29	7.74	16.41	4.96
10	2	19	Left-Right	20.83	9.22	11.19	8.02	11.48	2.9
10	2	20	Left-Right	23.82	9.65	12.4	8.01	15.92	3.02
10	3	1	Radial	29.56	8.23	11.3	7.87	24.44	4.66
10	3	2	Radial	30.22	8.8	11.36	8.73	26.46	5.33
10	3	3	Radial	34.94	8.78	10.49	7.63	29.07	3.56
10	3	4	Radial	29.82	10.41	10.67	10.2	24.37	2.99
10	3	5	Radial	35.06	8.49	11.03	8.06	28.73	3.42
10	3	6	Radial	19.24	13.01	11.96	12.73	11.62	3.56
10	3	7	Radial	33.06	10.98	13.23	10.72	24.02	3.11
10	3	8	Radial	23.75	9.54	11.61	9.14	18.63	5.37
10	3	9	Radial	28.68	12.04	12.32	11.12	22.6	6.52
10	3	10	Radial	38.5	11.1	12.88	10.8	31.11	5.75
10	3	11	Radial	25.57	11.17	12.66	10.98	17.76	4.91
10	3	12	Radial	26.11	11.38	13.8	11.08	15.22	2.56
10	3	13	Radial	25.48	10.22	13.84	10.09	16.86	4
10	3	14	Radial	27.07	11.01	13.04	10.99	17.69	3.76
10	3	15	Radial	25.85	10.59	12.19	10.36	18.03	3.02
10	3	16	Radial	23.47	9.84	11.65	9.6	14.15	3.5
10	3	17	Radial	23.8	10.42	12.46	10.17	13.96	2.23
10	3	18	Radial	24.42	10.34	14.63	9.95	14.21	2.42
10	3	19	Radial	22.37	9.76	11.67	9.6	15.61	2.36
10	3	20	Radial	24.96	9.6	9.67	9	19.74	2.52
11	1	1	Left-Right	24.22	8.29	13.4	7.3	13.37	8.07
11	1	2	Left-Right	29.92	7.2	15.85	7.14	18.44	9.42
11	1	3	Left-Right	28.28	7.26	20.02	6.72	11.12	9.01
11	1	4	Left-Right	21.92	7.28	15.07	7.24	10.84	9.41
11	1	5	Left-Right	26.01	8.95	16.33	7.75	11.88	11.45
11	1	6	Left-Right	29.79	6	16.67	5.78	16.84	8.52
11	1	7	Left-Right	27.86	6.83	16.56	6.32	13.59	8.6
11	1	8	Left-Right	24.63	6.19	14.83	5.94	12.64	6.95
11	1	9	Left-Right	25.8	6.24	14.53	5.97	14.88	9.26
11	1	10	Left-Right	22.39	7.49	14.2	6.98	10.06	7.23
11	1	11	Left-Right	25.21	13.18	13.43	10.4	17.41	8.36
11	1	12	Left-Right	23.65	16.41	13.88	11.4	13.79	9.72
11	1	13	Left-Right	22.73	13.5	11.72	8.36	15.15	10.61
11	1	14	Left-Right	27.52	8.13	12.52	6.33	17.19	8.81
11	1	15	Left-Right	26.06	10.62	13.8	6.87	16.44	10.1
11	1	16	Left-Right	24.11	11.31	9.45	7.43	17.85	11.58
11	1	17	Left-Right	22.25	10.48	12.67	8.44	12.67	6.09
11	1	18	Left-Right	21.73	9.89	10.25	7.26	15.86	8.47
11	1	19	Left-Right	25.51	10.16	12.71	7.89	15.93	7.16
11	1	20	Left-Right	27.23	10.57	12.8	8.8	20.76	8.28
11	1	21	Left-Right	24.66	12.44	12.64	9.56	16.37	7.81
11	2	1	Radial	26.86	8.81	15.78	8.53	14.77	8.18
11	2	2	Radial	24.08	9.31	14.56	8.82	14.03	8.53
11	2	3	Radial	24.34	9.5	15.88	8.56	14.13	6.16
11	2	4	Radial	23.42	9.18	13.55	8.64	14.48	7.55
11	2	5	Radial	26.76	8.42	14.91	7.9	16.21	6.61
11	2	6	Radial	25.02	7.24	13.44	6.47	16.07	6.39
11	2	7	Radial	25.02	8.55	16.54	8.37	13.25	7.18
11	2	8	Radial	22.87	8.82	16.12	8.31	12.3	6.16
11	2	9	Radial	27.03	7.63	17.05	7.15	15.27	6.94
11	2	10	Radial	27.36	9.53	14.75	9.18	16.37	7.91
11	2	11	Radial	31.1	7.3	17.48	6.74	19.28	8.54
11	2	12	Radial	24.91	8.38	14.26	7.82	15.99	5.45
11	2	13	Radial	27.63	10.17	15.48	8.45	18.64	6.43
11	2	14	Radial	27.58	10.62	17.32	9.98	15.64	7.02
11	2	15	Radial	23.76	8.4	17.48	7.97	11.03	8.31
11	2	16	Radial	23.09	8.92	15.88	9.1	14.43	9.3
11	2	17	Radial	31.7	7.62	16.37	7.47	20.67	10.31
11	2	18	Radial	27.03	8.61	16.54	7.45	17.17	12.19
11	2	19	Radial	28.33	9.72	16.61	7.87	15.58	11.54
11	3	1	Free	25.42	4.66	10.27	3.91	19.64	6.6
11	3	2	Free	18.82	4.18	9.16	3.78	11.96	3.64
11	3	3	Free	19.94	4	9.77	3.38	12.44	2.24
11	3	4	Free	21.4	3.62	9.59	3.09	13.98	3.92
11	3	5	Free	24.59	2.84	10.85	2.6	16.87	4
11	3	6	Free	22.1	4.71	10.16	3.88	16.33	4.2
11	3	7	Free	22.65	4.3	9.19	3.95	17.08	3.18
11	3	8	Free	19.38	4.87	8.22	3.67	12.83	4.43
11	3	9	Free	20.37	4.05	7.88	3.98	13.67	3.59
11	3	10	Free	21	3.39	9.12	3.19	13.42	2.64
11	3	11	Free	21.43	4.76	7.56	4.14	18.61	3.66
11	3	12	Free	16.77	5.36	6.59	5.1	11.54	4.62
11	3	13	Free	22.58	4.18	10.47	3.42	15.72	5.46
11	3	14	Free	22.77	3.44	9.44	3.85	17.67	4.72
11	3	15	Free	22.16	5.75	10.07	4.37	15.03	4.17
11	3	16	Free	20.01	5.23	8.26	4.3	15.81	4.67
11	3	17	Free	19.18	5.15	8.95	4.31	13.42	2.67
11	3	18	Free	26.17	6.69	9.66	5.24	17.81	5.7
11	3	19	Free	16.79	3.68	7.05	3.7	11.16	2.48
11	3	20	Free	18.82	4.69	8.01	4.19	13.39	2.89
12	1	1	Radial	24.74	8.06	10.39	5.43	19	5.88
12	1	2	Radial	25.17	7.53	9.34	5.92	21.98	5.35
12	1	3	Radial	31.83	6.46	10.7	4.22	28.02	6.28
12	1	4	Radial	24.65	5.75	8.66	4.53	22.68	2.76
12	1	5	Radial	30.87	7.86	11.73	3.87	27.6	9.12
12	1	6	Radial	22.32	6.08	8.65	4.74	18.98	6.25
12	1	7	Radial	19	4.36	8.74	4.58	15.5	5.98
12	1	8	Radial	27.7	4.02	8.07	3.45	26.09	3.46
12	1	9	Radial	22.7	4.33	8.93	3.91	19.03	2.8
12	1	10	Radial	24.39	5.16	11.12	4.91	19.23	3.6
12	1	11	Radial	20.66	7.54	6.81	4.37	20.14	6.43
12	1	12	Radial	26.49	5.92	7.96	3.67	24.26	4.19
12	1	13	Radial	19.99	3.42	6.1	3.47	19.26	2.51
12	1	14	Radial	25.92	5.37	8.02	3.75	24.7	3.91
12	1	15	Radial	22.7	4.08	6.24	3.7	22.02	3.02
12	1	16	Radial	27.35	5.16	6.73	4.88	23.45	2.1
12	1	17	Radial	19.06	3.76	7.11	3.36	17.46	1.86
12	1	18	Radial	21.8	4.78	9.03	4.25	15.9	2.56
12	1	19	Radial	23.55	5.47	8.64	3.83	21.7	3.58
12	1	20	Radial	23.64	4.39	9.25	3.56	19.85	2.01
12	2	1	Free	17.66	2.94	7.75	3.26	11.81	2.33
12	2	2	Free	19.64	3.05	9.21	2.77	14.25	2.98
12	2	3	Free	23.99	3.14	11.71	2.88	15.76	2.42
12	2	4	Free	28.3	3.32	9.11	2.58	23.58	2.6
12	2	5	Free	16.74	3.89	9.93	4.05	9.8	3.3
12	2	6	Free	23.28	3.82	7.17	2.68	18.08	3.03
12	2	7	Free	21.03	4.75	7.77	3.5	15.68	3.79
12	2	8	Free	28.13	4.23	10.4	3.22	22.13	4.23
12	2	9	Free	19.62	2.62	12.69	2.52	9.41	2.56
12	2	10	Free	20.2	2.66	10.16	2.42	11.76	2.12
12	2	11	Free	21.18	5.18	9.76	3.84	16.44	3.6
12	2	12	Free	19.63	3.02	6.81	2.79	15.4	3.31
12	2	13	Free	15.72	4.01	8.34	3.3	12.77	3.2
12	2	14	Free	23.69	3.28	9.56	3.36	17.96	2.38
12	2	15	Free	25.64	4.48	10.13	4.93	22.88	4.99
12	2	16	Free	16.27	3.32	7.49	3.76	13.96	2.31
12	2	17	Free	20.43	4.51	8.52	3.92	16.26	3.65
12	2	18	Free	17.55	4.41	6.27	3.49	15.49	3.41
12	2	19	Free	19.87	3.34	8.26	3	15.23	1.64
12	2	20	Free	21.83	3.79	9.36	3.48	18.29	2.94
12	3	1	Left-Right	23.56	5.83	12.99	4.93	13.42	2.31
12	3	2	Left-Right	28.69	5.77	10.94	5.83	21.63	2.8
12	3	3	Left-Right	25.23	5.26	12.79	4.56	14.92	2.13
12	3	4	Left-Right	26.82	5.26	11.09	4.96	18.08	2.02
12	3	5	Left-Right	20.34	5.79	11.33	5.45	13.15	2.02
12	3	6	Left-Right	18.31	6.93	10.31	6.83	11.72	0.83
12	3	7	Left-Right	22.17	5.81	12.28	5.3	15.65	4.54
12	3	8	Left-Right	23.26	7.99	13.53	8.11	13.43	3.7
12	3	9	Left-Right	23.25	7.15	13.82	7.33	13.95	3.12
12	3	10	Left-Right	27.43	7.08	13.04	6.03	19.31	5.23
12	3	11	Left-Right	24.98	6.3	12.21	5.75	16.91	4.37
12	3	12	Left-Right	22.1	5.39	10.37	5.37	13.6	3.35
12	3	13	Left-Right	21.62	7.07	12.84	7.37	11.12	3.67
12	3	14	Left-Right	22.54	4.77	13.06	4.37	15.04	1.62
12	3	15	Left-Right	23.13	6.48	14.94	5.66	14.31	2.92
12	3	16	Left-Right	23.76	6.21	12.29	5.12	16.53	2.67
12	3	17	Left-Right	18.4	8.93	13.25	8.48	11.3	2.33
12	3	18	Left-Right	23.38	6.68	15.01	5.09	14.77	3.59
12	3	19	Left-Right	22.63	5.66	12.67	5.18	14.09	1.81
12	3	20	Left-Right	16.77	6.97	12.78	6.8	8.44	0.96
