# Supplementary material for: Influence of Systematic Gaze Patterns in Navigation and Search Tasks with Simulated Retinitis Pigmentosa
Source: Brain Sci. 2021 Feb 12;11(2):223. doi: 10.3390/brainsci11020223 (PMC7917782; doi:10.3390/brainsci11020223)
Supplement: Supplementary file 1 [file brainsci-11-00223-s001.zip › Table S4 - Search Task Gaze Variability.xlsx]

## Sheet: Sheet1
Participant	Session	Trial	TrialType	HorizontalTotalDeviation	VerticalTotalDeviation	HorizontalEyeDeviation	VerticalEyeDeviation	HorizontalHeadDeviation	VerticalHeadDeviation
1	1	1	Left-Right	21.48	11.35	19.61	10.56	3	11.35
1	1	2	Left-Right	25.74	11.25	21.09	10.9	4.77	11.25
1	1	3	Left-Right	19.11	9.34	15.77	8.11	6.69	9.34
1	1	4	Left-Right	17.96	11.48	13.11	9.95	5.49	11.48
1	1	5	Left-Right	16.75	12.82	9.99	10.81	8.1	12.82
1	1	6	Left-Right	15.39	11.78	10.43	10.13	4.8	11.78
1	1	7	Left-Right	15.56	8.36	14.89	7.45	2.27	8.36
1	1	8	Left-Right	12.19	8.96	11.95	7.9	1.32	8.96
1	1	9	Left-Right	18.07	13.22	14.78	12.16	6.86	13.22
1	1	10	Left-Right	16.45	11.93	15.64	11.65	1.34	11.93
1	1	11	Left-Right	15.67	11.58	15.35	10.92	1	11.58
1	1	12	Left-Right	15.87	10.01	14.68	9.47	3.06	10.01
1	1	13	Left-Right	17.22	10.7	14.15	9.89	3.08	10.7
1	1	14	Left-Right	14.89	11.5	14.26	10.8	2.51	11.5
1	1	15	Left-Right	14.83	10.95	14.66	9.05	1.03	10.95
1	1	16	Left-Right	15.74	11.5	14.31	9.64	3.29	11.5
1	1	17	Left-Right	18.97	11.69	17.81	10.05	2.56	11.69
1	1	18	Left-Right	18.45	12.3	16.5	11.8	4.48	12.3
1	1	19	Left-Right	15.71	11.55	14.21	10.47	3.49	11.55
1	1	20	Left-Right	18.74	11.28	17.79	10.45	3.18	11.28
1	1	21	Left-Right	13.82	11.67	10.52	9.71	3.3	11.67
1	1	22	Left-Right	14.43	10.22	13.78	10.03	2.56	10.22
1	1	23	Left-Right	15.69	11.38	10.06	10.54	4.71	11.38
1	1	24	Left-Right	15.83	11.57	14.96	11.02	4.25	11.57
1	1	25	Left-Right	20.63	9.86	19.18	9.18	3.29	9.86
1	1	26	Left-Right	14.82	12.97	11.98	10.31	5.25	12.97
1	1	27	Left-Right	14.79	13.09	11.61	11.01	3.87	13.09
1	1	28	Left-Right	14.04	9.67	13.22	8.03	2.1	9.67
1	1	29	Left-Right	14.04	9.67	13.22	8.03	2.1	9.67
1	2	1	Radial	18.83	11.64	16.78	11.21	3.36	11.64
1	2	2	Radial	17.22	12.29	16.04	12.38	1.44	12.29
1	2	3	Radial	17.57	10.01	17.21	10.18	1.67	10.01
1	2	4	Radial	13.46	10.72	13.36	11.15	1.57	10.72
1	2	5	Radial	17.73	12.45	14.75	11.74	2.07	12.45
1	2	6	Radial	14.86	14.06	13.85	13.01	2.26	14.06
1	2	7	Radial	11.45	8.94	11.2	8.91	2.19	8.94
1	2	8	Radial	18.3	10.12	17.24	9.67	2.48	10.12
1	2	9	Radial	15.19	11.25	14.54	11.12	1.78	11.25
1	2	10	Radial	14.82	10.17	13.79	9.74	2.75	10.17
1	2	11	Radial	11.76	7.62	11.41	7.56	1.79	7.62
1	2	12	Radial	15.55	9.47	14.96	9.1	2.39	9.47
1	2	13	Radial	14.77	9.67	14.37	9.46	2.26	9.67
1	2	14	Radial	15.84	10.06	13.23	9.82	2.61	10.06
1	2	15	Radial	17.94	10.93	15.86	10.99	3.74	10.93
1	2	16	Radial	17.86	11.59	14.9	10.24	4.78	11.59
1	2	17	Radial	18.33	10.63	16.82	10.76	2.88	10.63
1	2	18	Radial	15.98	11.76	14.44	11.1	4.66	11.76
1	2	19	Radial	15.17	11.61	14.07	11.35	2.39	11.61
1	2	20	Radial	17.33	10.59	14.99	10.34	4.04	10.59
1	2	21	Radial	18.98	11.33	17.16	11.18	3.16	11.33
1	2	22	Radial	15.31	10.73	13.45	10.18	3.9	10.73
1	2	23	Radial	17.06	9.98	15.61	9.39	2.26	9.98
1	2	24	Radial	17.78	11.19	16.11	10.73	2.17	11.19
1	2	25	Radial	18.11	11.53	15.97	10.14	3.1	11.53
1	2	26	Radial	18.64	10.8	16.62	10.17	2.92	10.8
1	2	27	Radial	17.62	10.46	14.05	10.12	2.73	10.46
1	2	28	Radial	14.98	11.83	13.19	10.93	3.27	11.83
1	2	29	Radial	16.9	10.49	14.32	9.66	3.96	10.49
1	2	30	Radial	15.75	11.73	13.4	12.89	3.07	11.73
1	2	31	Radial	14.76	10.16	12.88	10.66	2.84	10.16
1	2	32	Radial	16.28	11.34	14.14	11.26	2.79	11.34
1	2	33	Radial	16.78	11.25	14.35	11.31	2.83	11.25
1	2	34	Radial	16.82	12.46	15.68	12.16	2.14	12.46
1	2	35	Radial	17.43	12.4	14.22	12.57	5.64	12.4
1	2	36	Radial	15.7	10.86	12.81	10.14	4.06	10.86
1	2	37	Radial	14.62	12.93	12.73	10.56	2.96	12.93
1	2	38	Radial	17.6	10.71	14.25	9.45	5.88	10.71
1	2	39	Radial	16.84	11.12	14.82	11.08	2.77	11.12
1	3	1	Free	21.18	12.86	16.79	12.59	6.05	12.86
1	3	2	Free	18.34	11.76	15.16	11.74	5.47	11.76
1	3	3	Free	15.89	11.96	13.68	10.76	3.68	11.96
1	3	4	Free	15.98	8.42	14.26	7.17	3.05	8.42
1	3	5	Free	16.07	11.1	12.98	11.09	5.77	11.1
1	3	6	Free	17.82	11.21	13.27	10.75	5.39	11.21
1	3	7	Free	17.29	11.22	15.64	10.89	2.29	11.22
1	3	8	Free	17.33	15.24	14.99	14.49	3.36	15.24
1	3	9	Free	20.67	12.89	17.83	10.77	3.73	12.89
1	3	10	Free	15.38	11.07	13.4	11	3.14	11.07
1	3	11	Free	17.55	13.57	14.59	13.71	4.25	13.57
1	3	12	Free	15.42	11.98	14.19	11.59	1.74	11.98
1	3	13	Free	17.81	12.33	15.58	11.23	2.54	12.33
1	3	14	Free	16	10.44	13.2	9.63	5.37	10.44
1	3	15	Free	15.84	11.37	13.68	10.91	3.28	11.37
1	3	16	Free	13.84	11.05	12.45	10.4	4.85	11.05
1	3	17	Free	18.72	11.9	15.26	11.31	5.73	11.9
1	3	18	Free	14.55	13.08	13.09	13.39	3.41	13.08
1	3	19	Free	17.43	13.16	14.13	12.71	6.26	13.16
1	3	20	Free	17.09	11.35	14.46	10.27	4.65	11.35
1	3	21	Free	19.12	11.71	16.82	11.26	4.12	11.71
1	3	22	Free	19.46	11.45	17.01	11.3	3.33	11.45
1	3	23	Free	18.17	10.73	16.07	10.33	3.56	10.73
1	3	24	Free	18.31	11.06	15.82	10.98	3.81	11.06
1	3	25	Free	18.08	12.13	15.2	11.28	4.44	12.13
1	3	26	Free	16.3	12.24	15.08	12.45	2.71	12.24
1	3	27	Free	15.91	12.4	14.68	11.85	2.64	12.4
1	3	28	Free	18.31	13.21	15.18	11.81	4.97	13.21
1	3	29	Free	18.92	11.56	15.03	11.18	5.77	11.56
1	3	30	Free	19.57	9.94	16.86	8.76	4.01	9.94
1	3	31	Free	20.1	10.93	16.34	10.29	5.84	10.93
1	3	32	Free	15.69	9.29	13.73	9.1	4.44	9.29
1	3	33	Free	16.91	11.82	14.23	11.79	5.13	11.82
1	3	34	Free	17.53	10.21	15.18	10.06	3.03	10.21
1	3	35	Free	17.33	10.94	14.54	11.12	5.29	10.94
1	3	36	Free	18.38	13.36	15.12	12.46	5.34	13.36
1	3	37	Free	17.87	16.22	14.82	15.85	5.51	16.22
1	3	38	Free	19.36	11.55	16.18	10.32	4.36	11.55
1	3	39	Free	19.69	12.75	15.39	12.31	5.39	12.75
2	1	1	Radial	11.5	12.8	6.98	11.14	6.84	12.8
2	1	2	Radial	12.29	10.04	9.29	7.34	6.16	10.04
2	1	3	Radial	12.47	10.94	9.31	9.24	5.83	10.94
2	1	4	Radial	13.51	9.78	10.81	7.51	3.84	9.78
2	1	5	Radial	14.07	14.63	10.42	8.31	8.38	14.63
2	1	6	Radial	17.83	10.53	14.62	8.84	4.39	10.53
2	1	7	Radial	16.59	12.08	10.49	8.07	8.33	12.08
2	1	8	Radial	15.3	9.47	12.05	7.29	7.12	9.47
2	1	9	Radial	18.33	10.18	12.83	8.15	9.54	10.18
2	1	10	Radial	15.52	11.8	11.33	9.29	8.36	11.8
2	1	11	Radial	14.33	11.75	10.19	9.9	6.96	11.75
2	1	12	Radial	13.25	12.48	8.99	10.69	9.87	12.48
2	1	13	Radial	11.59	9.87	8.89	6.74	8.16	9.87
2	1	14	Radial	14.29	9.4	9.79	8.22	7.05	9.4
2	1	15	Radial	18.03	11.41	12.12	9.42	7.9	11.41
2	1	16	Radial	13.56	11.45	9.56	9.11	7.12	11.45
2	1	17	Radial	14.21	11.92	8.83	9.4	7.78	11.92
2	1	18	Radial	12.56	11.08	9.62	9.19	5.85	11.08
2	1	19	Radial	11.88	11.01	7.11	7.39	8	11.01
2	1	20	Radial	12.04	10.85	9.33	7.8	7.71	10.85
2	1	21	Radial	17.99	10.33	11.65	9.11	8.11	10.33
2	1	22	Radial	15.92	12.38	9.35	9.37	10.34	12.38
2	1	23	Radial	17	12.72	12.41	10.34	8.58	12.72
2	1	24	Radial	19.32	13.66	16.46	12.5	4.82	13.66
2	1	25	Radial	12.82	11.22	8.88	7.15	7.31	11.22
2	1	26	Radial	21.5	11.54	17.11	10.58	9.16	11.54
2	1	27	Radial	21.63	11	12.74	9.61	11.3	11
2	1	28	Radial	16.95	13.27	11.98	11.1	7.95	13.27
2	1	29	Radial	19.44	11.28	14.33	9.75	6.93	11.28
2	1	30	Radial	18.38	12.5	13.45	9.36	7.41	12.5
2	1	31	Radial	17.32	12.25	12.79	10.72	6.5	12.25
2	1	32	Radial	20.87	11.71	14.76	9.94	9.33	11.71
2	1	33	Radial	14.64	11.55	10.21	10.19	7.2	11.55
2	1	34	Radial	16.76	11.92	13.09	10.73	5.61	11.92
2	1	35	Radial	17.42	11.85	13.5	10.67	5.94	11.85
2	1	36	Radial	17.61	12.55	13.42	11.9	6.78	12.55
2	1	37	Radial	19.21	11.94	14.98	10.38	6.14	11.94
2	1	38	Radial	17.19	11.1	13.47	10.6	6.1	11.1
2	1	39	Radial	17.61	13.12	13.46	11.65	6.66	13.12
2	1	40	Radial	19.28	11.77	15.31	10.93	8.21	11.77
2	1	41	Radial	19.08	12.36	13.35	8.92	7.01	12.36
2	1	42	Radial	21.46	12.59	14.77	10.72	9.77	12.59
2	1	43	Radial	16.91	11.4	12.35	9.42	6.6	11.4
2	1	44	Radial	19.16	12.99	13.29	11.25	8.24	12.99
2	2	1	Free	14.13	13.33	10.29	7.52	20.76	13.33
2	2	2	Free	13.52	13.6	7.5	7.6	15.48	13.6
2	2	3	Free	17.81	12.44	6.4	6.92	17.4	12.44
2	2	4	Free	14.3	11.8	5.98	5.54	14.09	11.8
2	2	5	Free	15.65	13.5	6.32	6.82	12.99	13.5
2	2	6	Free	14.17	13.14	6.04	8.59	14.52	13.14
2	2	7	Free	18.63	13.98	8.67	5.73	18.93	13.98
2	2	8	Free	18.45	14.66	7.01	8.59	16.99	14.66
2	2	9	Free	12.5	12.82	8.33	5.05	12.68	12.82
2	2	10	Free	20.56	13.24	6.36	5.55	22.09	13.24
2	2	11	Free	14.91	13.67	6.97	5.4	16.46	13.67
2	2	12	Free	21.59	13.46	7.51	6.14	20.01	13.46
2	2	13	Free	13.97	12.38	10.38	5.91	21.57	12.38
2	2	14	Free	16.2	14.08	6.92	7.41	16.55	14.08
2	2	15	Free	11.03	12.18	8.63	6.86	13.39	12.18
2	2	16	Free	22.41	12.21	5.87	7.26	21.13	12.21
2	2	17	Free	16.7	13.66	4.77	6.25	16.1	13.66
2	2	18	Free	17.98	12.61	6.75	7.94	20.41	12.61
2	2	19	Free	16.79	14.09	8.23	7.98	19.84	14.09
2	2	20	Free	16.81	13.14	7.11	6.54	19.09	13.14
2	2	21	Free	18.46	15.88	7.57	7.82	20.79	15.88
2	2	22	Free	15.51	10.89	7.31	5.65	16.42	10.89
2	2	23	Free	20.78	13.81	6.88	7.97	17.83	13.81
2	2	24	Free	17.98	14.78	5.14	6.46	17.24	14.78
2	2	25	Free	15.35	12.67	5.56	5.96	13.01	12.67
2	2	26	Free	15.59	14.51	5.43	6.53	17.6	14.51
2	2	27	Free	13.61	13.88	7.14	6.57	16.35	13.88
2	2	28	Free	17.46	12.79	6.46	6.34	15.95	12.79
2	2	29	Free	18.82	15.04	6.09	8.31	20.86	15.04
2	2	30	Free	14.98	13.14	6.33	7.24	15.45	13.14
2	2	31	Free	17.56	13.87	5.87	7.66	15.44	13.87
2	2	32	Free	16.64	11.95	5.71	6.76	15.35	11.95
2	2	33	Free	18.42	14.25	7.44	7.13	20.55	14.25
2	2	34	Free	15.51	11.66	6.74	6.12	16.13	11.66
2	2	35	Free	13.75	12.44	4.77	7.44	15.96	12.44
2	2	36	Free	16.17	14.12	4.6	7.35	15.92	14.12
2	2	37	Free	15.06	11.4	6.7	4.73	15.37	11.4
2	2	38	Free	13.3	11.12	4.89	4.78	14.34	11.12
2	2	39	Free	17.94	12.96	7.98	6.15	21.86	12.96
2	2	40	Free	18.01	14.03	5.46	6.29	19.27	14.03
2	3	1	Left-Right	22.62	12.06	9.71	6.41	26.75	12.06
2	3	2	Left-Right	21.44	11.1	6.88	8.2	22.61	11.1
2	3	3	Left-Right	23.43	11.53	8.01	7.17	20.53	11.53
2	3	4	Left-Right	24.42	12.88	9.07	7.23	28.31	12.88
2	3	5	Left-Right	24.28	12.47	7.56	8.29	24.09	12.47
2	3	6	Left-Right	21.85	11.83	8.8	8.85	19.08	11.83
2	3	7	Left-Right	25.91	14.17	6.7	9.33	23.39	14.17
2	3	8	Left-Right	23.76	12.15	7.86	8.42	19.19	12.15
2	3	9	Left-Right	26.86	12.62	10.78	9.21	17.88	12.62
2	3	10	Left-Right	24.93	13.08	12.29	9.26	14.87	13.08
2	3	11	Left-Right	25.66	13.62	10.55	9.03	18.82	13.62
2	3	12	Left-Right	22.62	13.3	8.38	8.36	21.57	13.3
2	3	13	Left-Right	26.8	15.45	8.86	10.26	22.77	15.45
2	3	14	Left-Right	25.32	13.89	10.28	8.62	21.76	13.89
2	3	15	Left-Right	20.57	11.92	6.38	7.6	16.59	11.92
2	3	16	Left-Right	25.14	14.25	9.47	9.89	20.07	14.25
2	3	17	Left-Right	26.11	12.64	7.51	7.18	23.15	12.64
2	3	18	Left-Right	26.83	12.85	5.75	7.88	27.02	12.85
2	3	19	Left-Right	22.04	13.68	7.53	6.41	22.06	13.68
2	3	20	Left-Right	22.95	12.39	7.58	7.01	23.07	12.39
2	3	21	Left-Right	24.39	12.9	8.55	7.03	28.56	12.9
2	3	22	Left-Right	24.41	11.47	11.62	9.23	14.74	11.47
2	3	23	Left-Right	23.6	13.16	7.02	5.84	26.46	13.16
2	3	24	Left-Right	24.06	13.86	8.38	7.24	27.91	13.86
2	3	25	Left-Right	19.18	12.06	7.93	7.14	19.48	12.06
2	3	26	Left-Right	23.39	11.96	7.2	5.65	24.17	11.96
2	3	27	Left-Right	18.94	13.87	7.61	7.74	20.3	13.87
2	3	28	Left-Right	23.41	14.07	6.42	6.49	24.41	14.07
2	3	29	Left-Right	23.75	13.06	7.7	4.47	28.45	13.06
2	3	30	Left-Right	25.93	13.78	6.48	6.62	24.98	13.78
2	3	31	Left-Right	18.46	13.73	6.31	6.85	21.37	13.73
2	3	32	Left-Right	18.96	11.93	7.61	6.52	22.52	11.93
2	3	33	Left-Right	20.95	12.39	8.46	6.65	23.14	12.39
2	3	34	Left-Right	22.72	13.11	9.72	8.27	16.26	13.11
2	3	35	Left-Right	19.81	13.53	8.22	6.93	22.34	13.53
2	3	36	Left-Right	16.05	11.87	7.48	8.53	13.18	11.87
2	3	37	Left-Right	15.58	14.36	6.86	7.59	17.47	14.36
2	3	38	Left-Right	19.94	12.12	9.02	7.88	19.41	12.12
2	3	39	Left-Right	20.35	12.86	7.3	6.23	24.69	12.86
2	3	40	Left-Right	23.75	13	8	7.81	26.11	13
2	3	41	Left-Right	22.61	15.27	8.78	5	28.93	15.27
3	1	1	Free	19.43	11.91	7.88	5.78	20.13	11.91
3	1	2	Free	20.04	14.74	8.8	7.78	21.87	14.74
3	1	3	Free	16.37	12.4	11.64	5.29	18.91	12.4
3	1	4	Free	19.31	14.87	9.23	11.39	21.4	14.87
3	1	5	Free	20.27	10.81	7.07	5.15	19.03	10.81
3	1	6	Free	21.3	13.03	8.31	5.97	22	13.03
3	1	7	Free	18.59	12.85	6.95	4.99	15.66	12.85
3	1	8	Free	19.22	11.41	7.35	5.93	19.03	11.41
3	1	9	Free	19.38	12.81	6.22	5.42	16.47	12.81
3	1	10	Free	19.4	13.32	9.23	7.64	21.16	13.32
3	1	11	Free	17.55	11.53	4.81	5.18	13.37	11.53
3	1	12	Free	20.26	10.59	6.04	6.7	14.76	10.59
3	1	13	Free	13.93	12.56	10.06	7.32	17.56	12.56
3	1	14	Free	15.77	9.31	4.36	4.89	11.19	9.31
3	1	15	Free	19.89	13.11	8.06	9.77	18.1	13.11
3	1	16	Free	15.38	12.87	7.21	7.48	13.48	12.87
3	1	17	Free	16.23	11.28	7.06	7.14	12.77	11.28
3	1	18	Free	18.71	12.42	5.32	6.44	17.76	12.42
3	1	19	Free	17.86	8.85	5.9	8.3	17.26	8.85
3	1	20	Free	17.89	11.02	4.39	6.63	12.98	11.02
3	1	21	Free	17.58	11.91	7.03	7.93	17.32	11.91
3	1	22	Free	19.54	12.43	4.86	7.19	10.02	12.43
3	1	23	Free	19.76	12.46	4.71	7.26	11.72	12.46
3	1	24	Free	17.08	11.76	4.84	6.48	13.14	11.76
3	1	25	Free	15.95	9.29	3.78	5.46	9.04	9.29
3	1	26	Free	19.51	11.04	4.8	6.35	12.04	11.04
3	1	27	Free	19.39	11.83	5.57	4.91	13.19	11.83
3	1	28	Free	20.53	10.25	4.61	5.25	11.37	10.25
3	1	29	Free	18.64	9.91	3.68	4.91	12.42	9.91
3	1	30	Free	14.32	11.07	6.09	5.84	9.34	11.07
3	1	31	Free	16.52	10.36	4.82	6.29	9.7	10.36
3	1	32	Free	20.48	10.95	7.1	6.13	14.55	10.95
3	1	33	Free	21.15	9.43	6.42	3.73	16.19	9.43
3	1	34	Free	19.97	10.38	4.84	6.02	16.96	10.38
3	1	35	Free	20.89	9.49	7.62	7.26	13.63	9.49
3	1	36	Free	20.29	10.37	7.24	6.34	16.03	10.37
3	1	37	Free	21.24	10.58	6.55	5.8	17.39	10.58
3	1	38	Free	20.04	11.1	6.41	6.83	19.83	11.1
3	1	39	Free	19.32	10.21	5.24	6.43	14.72	10.21
3	2	1	Left-Right	21.92	12.05	14.63	8.4	9.7	12.05
3	2	2	Left-Right	21.71	11.25	11.7	7.73	12.18	11.25
3	2	3	Left-Right	18.44	11.93	7.1	8.24	16.12	11.93
3	2	4	Left-Right	17.62	10.06	9.87	7.37	11.87	10.06
3	2	5	Left-Right	20.04	12.96	10.03	9.1	12.58	12.96
3	2	6	Left-Right	22.71	11.44	12.53	8.33	12.65	11.44
3	2	7	Left-Right	18.73	11.6	9.94	6.28	13.85	11.6
3	2	8	Left-Right	22.36	12.63	12.16	7.45	12.3	12.63
3	2	9	Left-Right	21.04	11.83	9.45	6.61	14.76	11.83
3	2	10	Left-Right	20.13	12.3	11.1	9.99	11.82	12.3
3	2	11	Left-Right	18.22	11.28	14.03	9.75	5.83	11.28
3	2	12	Left-Right	17.5	13.37	12.26	12.04	6.26	13.37
3	2	13	Left-Right	19.98	13.09	10.01	10.92	12.25	13.09
3	2	14	Left-Right	18.64	12.48	11.19	10.31	9.16	12.48
3	2	15	Left-Right	17.86	11.85	13.15	10.9	6.02	11.85
3	2	16	Left-Right	18.35	11.33	11.69	9.47	7.36	11.33
3	2	17	Left-Right	20.57	12.59	13.69	8.87	7.91	12.59
3	2	18	Left-Right	20.83	12.3	15.28	9.97	7.07	12.3
3	2	19	Left-Right	18.34	10.73	14.46	8.63	4.51	10.73
3	2	20	Left-Right	22.33	13.3	17.58	10.09	5.18	13.3
3	2	21	Left-Right	19.18	11.08	16.34	10.88	3.13	11.08
3	2	22	Left-Right	20.54	12.83	15.95	10.18	6.19	12.83
3	2	23	Left-Right	10.66	5.26	10.58	4.36	1.25	5.26
3	2	24	Left-Right	21.05	12.03	16.97	10.13	4.53	12.03
3	2	25	Left-Right	21.02	12.72	16.71	10.34	5.06	12.72
3	2	26	Left-Right	16.43	14.07	9.94	11	10.47	14.07
3	2	27	Left-Right	17.42	11.92	11.08	9.61	6.54	11.92
3	2	28	Left-Right	18.69	11.4	15.12	9.83	4.5	11.4
3	2	29	Left-Right	18.04	9.87	13.87	7.62	4.88	9.87
3	2	30	Left-Right	21.18	12.44	16.94	10.63	5.06	12.44
3	2	31	Left-Right	20.94	10.84	14.12	8.61	8.53	10.84
3	2	32	Left-Right	19.22	11.53	14.12	9.61	5.87	11.53
3	2	33	Left-Right	22.51	12.53	13.32	9.66	10.79	12.53
3	2	34	Left-Right	20.65	12.4	13.24	9.1	9.62	12.4
3	2	35	Left-Right	19.42	12.72	12.87	10.32	7.26	12.72
3	2	36	Left-Right	17.13	9.99	10.56	8.71	7.48	9.99
3	2	37	Left-Right	20.93	12.32	13.65	10.49	8.99	12.32
3	2	38	Left-Right	18.27	12.05	12.45	9.46	7.42	12.05
3	2	39	Left-Right	18.63	11.6	12.35	10.46	6.29	11.6
3	2	40	Left-Right	20.46	11.04	13.2	9.53	8.65	11.04
3	2	41	Left-Right	22.71	11.07	15.99	9.14	7.53	11.07
3	3	1	Radial	17.49	11.48	12.85	9.52	6.57	11.48
3	3	2	Radial	14.39	11.8	11.12	11.42	4.82	11.8
3	3	3	Radial	13.64	10.28	10.08	8.68	5.38	10.28
3	3	4	Radial	13.13	10.67	10.82	9.46	3.93	10.67
3	3	5	Radial	14.88	10.16	10.77	8.68	6.77	10.16
3	3	6	Radial	18.58	8.19	16.5	7.72	2.86	8.19
3	3	7	Radial	18.29	10.48	16.86	9.56	2.17	10.48
3	3	8	Radial	17.09	11.17	14.68	10.47	3.85	11.17
3	3	9	Radial	11.91	6.84	12.93	7.13	2.98	6.84
3	3	10	Radial	19.79	12.11	15.03	11.41	7.04	12.11
3	3	11	Radial	25.43	12.72	23.02	12.89	4.05	12.72
3	3	12	Radial	17.21	9.65	14.84	9.22	3.06	9.65
3	3	13	Radial	14.97	11.16	12.02	9.79	4.05	11.16
3	3	14	Radial	14.59	11.52	14.11	11.24	2.59	11.52
3	3	15	Radial	14.09	10.3	13.29	10.26	0.87	10.3
3	3	16	Radial	17.52	11.39	15.44	10.07	2.92	11.39
3	3	17	Radial	16.39	9.61	13.69	8.12	4.64	9.61
3	3	18	Radial	17.08	10.5	13.38	9.57	5.14	10.5
3	3	19	Radial	14.1	7.1	10.97	6.59	2.73	7.1
3	3	20	Radial	18.7	10.4	16.02	10.19	1.99	10.4
3	3	21	Radial	13.6	16.31	11.94	15.49	2.2	16.31
3	3	22	Radial	16.67	11.28	15.2	10.65	1.98	11.28
3	3	23	Radial	15.64	9.33	13.7	9.26	2.51	9.33
3	3	24	Radial	16.32	10.18	15.33	9.94	1.03	10.18
3	3	25	Radial	16.36	10.19	15.92	9.93	1.29	10.19
3	3	26	Radial	15.16	9.59	14.59	9.49	1.11	9.59
3	3	27	Radial	14.96	8.86	12.17	8.38	3.53	8.86
3	3	28	Radial	16.24	10.05	14.07	9.25	3.78	10.05
3	3	29	Radial	17.89	11.94	16.24	11.56	2.2	11.94
3	3	30	Radial	17.55	10.71	15.11	10.19	2.43	10.71
3	3	31	Radial	16.37	12.39	13.92	11.74	2.53	12.39
3	3	32	Radial	17.18	10.27	14.32	9.57	2.99	10.27
3	3	33	Radial	15.24	10.51	13.46	10.22	2.2	10.51
3	3	34	Radial	15.45	10.41	13.68	10.15	1.66	10.41
3	3	35	Radial	17.47	10.66	16.35	10.38	1.59	10.66
3	3	36	Radial	19.32	11.26	15.37	10.71	4.84	11.26
3	3	37	Radial	18.35	11.95	15.62	11.1	3.34	11.95
3	3	38	Radial	15.31	10.92	11.29	9.36	5.4	10.92
3	3	39	Radial	17.31	10.41	12.02	9.67	6.79	10.41
3	3	40	Radial	14.71	10.07	12.15	9.61	3.76	10.07
4	1	1	Free	16.67	12.87	7.18	8.11	17.51	12.87
4	1	2	Free	13.84	12.71	6.94	6.54	11.14	12.71
4	1	3	Free	16.31	14.99	7.25	9.85	12.22	14.99
4	1	4	Free	15.32	14.24	9.81	8.81	17.09	14.24
4	1	5	Free	14.71	14.21	8.6	9.64	16.1	14.21
4	1	6	Free	16.04	23.92	10.58	8.9	12.1	23.92
4	1	7	Free	18.81	21.5	6.31	8.41	15	21.5
4	1	8	Free	16.93	12.45	7.59	4.74	15.71	12.45
4	1	9	Free	15.04	13.78	5.96	6.61	13.7	13.78
4	1	10	Free	15.83	11.99	5.88	5.28	16.63	11.99
4	1	11	Free	14.06	13.19	7.16	3.73	13.63	13.19
4	1	12	Free	18.72	11.97	5.65	6.15	12.52	11.97
4	1	13	Free	17.22	12.86	6.45	4.39	16.5	12.86
4	1	14	Free	15.79	12.34	5.93	5.91	12.95	12.34
4	1	15	Free	17.41	12.67	5.77	4.9	16.73	12.67
4	1	16	Free	17.4	11.64	5.57	6.8	12.91	11.64
4	1	17	Free	16.24	13.76	7.13	5.18	13.38	13.76
4	1	18	Free	15.55	10.55	4.25	5.81	10.05	10.55
4	1	19	Free	20.35	16.73	5.55	8.19	15.65	16.73
4	1	20	Free	16.42	13.45	6.19	6.9	16.18	13.45
4	1	21	Free	19.8	13.92	7.62	6.82	20.28	13.92
4	1	22	Free	17.85	13.1	5.75	5.93	13.49	13.1
4	1	23	Free	16.82	14.34	4.83	11.63	10.45	14.34
4	1	24	Free	14.85	14.04	4.73	10.4	10.94	14.04
4	1	25	Free	15.36	12.7	5.73	7.27	11.78	12.7
4	1	26	Free	16.39	13.32	4.05	7.66	11.07	13.32
4	1	27	Free	19.73	13.95	5.13	6.76	13.41	13.95
4	1	28	Free	19.76	12.32	4.8	6.25	12.5	12.32
4	1	29	Free	20.1	13.32	5.3	6.13	14.5	13.32
4	1	30	Free	16.33	12.95	6.76	8.67	17.92	12.95
4	1	31	Free	19.5	12.41	6.77	3.86	15.52	12.41
4	1	32	Free	11.34	15.09	6.04	9.59	10.57	15.09
4	1	33	Free	14.56	13.38	7.51	11.04	14.65	13.38
4	1	34	Free	22.92	13.67	6.92	4.7	17.37	13.67
4	1	35	Free	22.3	13.65	8.27	8.88	16.28	13.65
4	1	36	Free	15.89	13.11	7.26	4.92	14.9	13.11
4	1	37	Free	15.36	14.07	7.27	7.5	15.7	14.07
4	1	38	Free	18.24	20.57	4.87	19.14	12.99	20.57
4	1	39	Free	14.38	15.23	9.4	12.39	14.39	15.23
4	1	40	Free	19.5	23.88	8.04	22.6	18.85	23.88
4	2	1	Radial	18.78	10.76	15.38	9.72	7.06	10.76
4	2	2	Radial	15.76	12.54	11.54	8.46	6.99	12.54
4	2	3	Radial	14.91	11.37	12.72	9.57	4.9	11.37
4	2	4	Radial	14.21	10.09	12.29	9.36	3.48	10.09
4	2	5	Radial	15.94	10.33	12.86	7.95	5.11	10.33
4	2	6	Radial	15.13	10.58	13.3	9.01	2.72	10.58
4	2	7	Radial	15.09	16.26	11.51	14.86	4.6	16.26
4	2	8	Radial	10.24	11.31	7.29	8.66	4.08	11.31
4	2	9	Radial	15.07	12.71	12.98	11.56	3.14	12.71
4	2	10	Radial	14.15	10.14	11.21	9.93	4.14	10.14
4	2	11	Radial	15.42	9.34	13.71	8.04	2.2	9.34
4	2	12	Radial	15.52	10.47	12.66	9.02	3.2	10.47
4	2	13	Radial	13.28	9.55	11.49	9.9	2.96	9.55
4	2	14	Radial	16.34	11.94	14.52	10.68	3.52	11.94
4	2	15	Radial	13.5	11.73	12.3	10.95	1.82	11.73
4	2	16	Radial	15.25	9.86	12.44	8.82	3.67	9.86
4	2	17	Radial	14.38	9.91	10.12	7.6	4.63	9.91
4	2	18	Radial	12.72	12.87	9.77	12.45	3.53	12.87
4	2	19	Radial	12.48	11.14	9.55	9.84	3.77	11.14
4	2	20	Radial	16.04	10.17	14.17	8.41	4.68	10.17
4	2	21	Radial	17.43	11.6	14.99	10.3	3.34	11.6
4	2	22	Radial	14.18	10.77	12.21	8.87	3.13	10.77
4	2	23	Radial	10.83	10.63	7.61	7.51	5.4	10.63
4	2	24	Radial	17.84	12.37	15.32	11.26	3.11	12.37
4	2	25	Radial	18.44	11.14	15.78	9.66	4.97	11.14
4	2	26	Radial	17.24	10.72	13.86	9.05	4.77	10.72
4	2	27	Radial	16.68	10.83	15.49	9.67	2.07	10.83
4	2	28	Radial	15.21	11.17	13.69	9.84	3.14	11.17
4	2	29	Radial	12.62	10.48	9.52	9.41	3.41	10.48
4	2	30	Radial	15.81	11.27	13.07	10.24	3.96	11.27
4	2	31	Radial	18.31	13.34	15.41	11.51	3.57	13.34
4	2	32	Radial	16.89	13.03	14.11	11.08	4.09	13.03
4	2	33	Radial	17.05	10.45	15.18	9.66	3.12	10.45
4	2	34	Radial	17.02	9.63	14.29	9.73	3.77	9.63
4	2	35	Radial	17.57	11.1	15.5	10.43	3.22	11.1
4	2	36	Radial	17.53	11.37	15.3	9.95	3.14	11.37
4	2	37	Radial	16.6	12.23	15.06	11.02	2.51	12.23
4	2	38	Radial	16.95	11.24	14.92	10.78	2.86	11.24
4	2	39	Radial	16.79	11.58	14.05	9.72	3.94	11.58
4	2	40	Radial	17.28	11.27	12.84	10.31	4.88	11.27
4	3	1	Left-Right	27.71	14.49	13.47	5.7	38.54	14.49
4	3	2	Left-Right	21.85	13.88	15.18	4.99	34.73	13.88
4	3	3	Left-Right	21.58	13.37	11.91	4.38	30.36	13.37
4	3	4	Left-Right	25.71	11.27	13.35	6.12	31.44	11.27
4	3	5	Left-Right	21.59	11.91	8.48	5.53	21.98	11.91
4	3	6	Left-Right	24.05	13.2	7.31	7.35	23.49	13.2
4	3	7	Left-Right	18.81	12.14	4.64	5.91	20.01	12.14
4	3	8	Left-Right	19.61	12.56	5.24	7.72	20.44	12.56
4	3	9	Left-Right	22.19	10.75	5.32	5.63	21.3	10.75
4	3	10	Left-Right	21.46	13.15	9.46	5.51	17.65	13.15
4	3	11	Left-Right	23.12	11.54	6.32	6.28	20.77	11.54
4	3	12	Left-Right	22.68	13.59	7.7	5.49	21.06	13.59
4	3	13	Left-Right	24.71	12.68	8.43	4.83	20.65	12.68
4	3	14	Left-Right	24.68	13.2	6.69	5.16	26.03	13.2
4	3	15	Left-Right	24.21	12.33	7.85	5.49	28.57	12.33
4	3	16	Left-Right	24.51	20.19	11.06	15.63	25.12	20.19
4	3	17	Left-Right	21.25	11.57	7.26	6.08	24.34	11.57
4	3	18	Left-Right	20.81	13.45	5.46	7.26	22.02	13.45
4	3	19	Left-Right	22.29	11.42	5.29	6.7	23.36	11.42
4	3	20	Left-Right	21.06	12.96	6.71	5.8	22.69	12.96
4	3	21	Left-Right	22.56	13.48	7.65	10.16	22.74	13.48
4	3	22	Left-Right	24.66	14.04	11.71	8.68	26.6	14.04
4	3	23	Left-Right	18.41	11.04	5.56	6.88	20.42	11.04
4	3	24	Left-Right	20.6	11.35	10.34	7.22	16.42	11.35
4	3	25	Left-Right	25.61	12.11	11.18	8.94	15.32	12.11
4	3	26	Left-Right	24.31	12.67	5.94	7.59	20.71	12.67
4	3	27	Left-Right	23.03	12.17	9.45	7.29	20.24	12.17
4	3	28	Left-Right	22.68	12.13	6.84	6.77	17.63	12.13
4	3	29	Left-Right	23.11	12.64	7.42	7.58	19.63	12.64
4	3	30	Left-Right	22.79	12.5	8.14	7.68	17.12	12.5
4	3	31	Left-Right	22.57	10.28	8.56	6.81	15.09	10.28
4	3	32	Left-Right	26.66	11.8	11.33	8.39	16.01	11.8
4	3	33	Left-Right	22.84	11.39	6.86	6.53	18.55	11.39
4	3	34	Left-Right	20.87	11.35	5.3	6.16	19.12	11.35
4	3	35	Left-Right	21.7	12.56	6.26	7.19	15.72	12.56
4	3	36	Left-Right	24.96	12.17	5.31	6.34	21.32	12.17
4	3	37	Left-Right	19.45	11.45	6.32	6.68	17.71	11.45
4	3	38	Left-Right	22.3	11.37	7.66	5.87	17.04	11.37
4	3	39	Left-Right	20.5	12.12	6.08	8.25	19.14	12.12
4	3	40	Left-Right	22.38	11.63	9.85	6.12	17.78	11.63
4	3	41	Left-Right	25.05	12.11	6.92	5.93	23.51	12.11
5	1	1	Left-Right	15.08	15.64	10.77	14.5	6.07	15.64
5	1	2	Left-Right	24.31	12.57	15.43	9.23	11.71	12.57
5	1	3	Left-Right	20.44	14.62	6.94	6.54	18.77	14.62
5	1	4	Left-Right	22.04	13.18	13.62	6.62	19.14	13.18
5	1	5	Left-Right	20.74	14.27	10.13	6.58	14.96	14.27
5	1	6	Left-Right	22.15	14.59	8.42	6.2	22.16	14.59
5	1	7	Left-Right	18.77	15.39	8.72	9.56	16.77	15.39
5	1	8	Left-Right	21.51	12.76	8.85	8.44	15.04	12.76
5	1	9	Left-Right	19.37	15.74	7.82	7.18	20.42	15.74
5	1	10	Left-Right	22.46	15.05	6.8	7.34	19.29	15.05
5	1	11	Left-Right	22.53	13.89	8.76	5.24	18.89	13.89
5	1	12	Left-Right	17.77	12.13	7.93	5.94	16.19	12.13
5	1	13	Left-Right	18.18	14.65	8.4	4.17	20.94	14.65
5	1	14	Left-Right	18.52	15.1	9.32	4.57	21.15	15.1
5	1	15	Left-Right	21.48	13.39	9.66	5.88	17.73	13.39
5	1	16	Left-Right	17.11	12.06	4.72	3.38	18.13	12.06
5	1	17	Left-Right	19.94	13.78	7.7	4.02	15.27	13.78
5	1	18	Left-Right	20.08	13	6.59	4.3	17.67	13
5	1	19	Left-Right	17.75	11.33	10.76	3.94	22.49	11.33
5	1	20	Left-Right	20.27	13.78	7.59	3.84	22.19	13.78
5	1	21	Left-Right	20.68	13.92	7.1	3.87	19.87	13.92
5	1	22	Left-Right	18.46	13.9	4.38	3.36	19.37	13.9
5	1	23	Left-Right	22.73	13.63	8.76	3.39	24.82	13.63
5	1	24	Left-Right	17.96	13.68	6.06	3.81	19.24	13.68
5	1	25	Left-Right	21.69	12.71	11.27	4.95	18.22	12.71
5	1	26	Left-Right	21.36	13.11	14.44	8.39	10.04	13.11
5	1	27	Left-Right	21.65	15.64	12.04	7.9	12.29	15.64
5	1	28	Left-Right	23.6	14.02	12.42	7.06	14.07	14.02
5	1	29	Left-Right	18.51	14.39	9.14	6.16	13.03	14.39
5	1	30	Left-Right	17.59	13.05	9.69	7.04	10.85	13.05
5	1	31	Left-Right	19.11	13.34	5.8	3.46	17.89	13.34
5	1	32	Left-Right	16.42	12.5	6.9	6.7	12.15	12.5
5	1	33	Left-Right	20.22	14.69	9.98	7.99	11.48	14.69
5	1	34	Left-Right	19.17	13.38	6.93	4.44	14.1	13.38
5	1	35	Left-Right	19.86	12.25	7.22	4.45	14.9	12.25
5	1	36	Left-Right	18.35	14.13	7.29	5.7	13.79	14.13
5	1	37	Left-Right	18.04	14.91	8.24	7.06	11.55	14.91
5	1	38	Left-Right	19.41	14.03	9.17	5.57	12.33	14.03
5	2	1	Free	23.06	14.47	14.1	5.85	34.1	14.47
5	2	2	Free	16.62	14.94	11.12	4.65	19.7	14.94
5	2	3	Free	19.23	15.71	8.37	5.5	22.56	15.71
5	2	4	Free	23.39	15.54	9.66	5.83	24.14	15.54
5	2	5	Free	20.58	14.19	9.58	4.99	26.06	14.19
5	2	6	Free	20.77	12.68	7.24	4.34	21.6	12.68
5	2	7	Free	26.33	14.79	7.39	4.18	25.27	14.79
5	2	8	Free	20.39	14.4	6.66	3.92	20.7	14.4
5	2	9	Free	22.4	13.53	5.89	5.6	20.22	13.53
5	2	10	Free	23.23	14.81	8.22	3.6	21.11	14.81
5	2	11	Free	21.35	13.27	9.28	7.23	18.67	13.27
5	2	12	Free	23.48	14.86	5.67	4.73	19.26	14.86
5	2	13	Free	25.54	13.82	7.08	6.24	21.71	13.82
5	2	14	Free	23.09	11.51	7.89	6.81	20.97	11.51
5	2	15	Free	21.55	13.08	4.48	6.03	19.55	13.08
5	2	16	Free	22.21	14.64	6.51	5.07	21.13	14.64
5	2	17	Free	22.77	13.3	6.54	4.64	21.7	13.3
5	2	18	Free	24.88	12.66	6.3	4.54	22.12	12.66
5	2	19	Free	26.89	13.71	13.38	10.49	14.77	13.71
5	2	20	Free	24.07	13.59	12.52	7.52	15.71	13.59
5	2	21	Free	22.83	13.73	4.46	5.64	18.77	13.73
5	2	22	Free	25.65	14.09	9.83	5.4	31.56	14.09
5	2	23	Free	21.79	12.7	9.17	6.06	23.65	12.7
5	2	24	Free	21.81	14.05	6.8	4.57	21.07	14.05
5	2	25	Free	21.57	14.41	5.18	4.09	21.04	14.41
5	2	26	Free	22.35	13.62	6.19	3.52	19.6	13.62
5	2	27	Free	21.8	13.95	7.66	5.41	21.1	13.95
5	2	28	Free	22.65	12.8	7.65	5.28	21.62	12.8
5	2	29	Free	23.18	14.17	8.49	6.01	17.47	14.17
5	2	30	Free	22.69	14.42	8.85	3.84	19.23	14.42
5	2	31	Free	23.54	15.39	5.78	4.21	22.43	15.39
5	2	32	Free	22.13	13.22	7.37	4.51	20.68	13.22
5	2	33	Free	19.27	13.94	7.49	5.24	15.33	13.94
5	2	34	Free	27.81	13.17	15.19	7.48	15.37	13.17
5	2	35	Free	23.09	13.6	9.42	3.81	16.1	13.6
5	2	36	Free	24.56	15.16	8.43	6.75	20.18	15.16
5	2	37	Free	19.73	14.85	6.13	6.43	17.84	14.85
5	2	38	Free	20.99	14.23	7.63	6.25	23.18	14.23
5	2	39	Free	23.02	13.33	6.64	5.27	20.91	13.33
5	2	40	Free	17.84	13.61	7.03	8.59	11.68	13.61
5	2	41	Free	19.23	14.85	7.55	10.21	16.96	14.85
5	3	1	Radial	19.66	11.78	15.95	11.99	7.03	11.78
5	3	2	Radial	25.46	12.87	16.31	12.4	9.75	12.87
5	3	3	Radial	19.13	11.72	12.69	11.16	9.55	11.72
5	3	4	Radial	19.95	10.99	15.9	10.88	4.94	10.99
5	3	5	Radial	20.4	12.87	15.57	12.94	5.57	12.87
5	3	6	Radial	20.43	11.02	15.15	10.91	6.37	11.02
5	3	7	Radial	17.43	12.78	11.08	12.31	9.03	12.78
5	3	8	Radial	19.51	12.42	13.26	12.35	14.47	12.42
5	3	9	Radial	18.64	11.7	11.8	11.64	9.63	11.7
5	3	10	Radial	19.38	12.05	11.64	11.7	11.11	12.05
5	3	11	Radial	19	11.53	14.52	11.43	9.36	11.53
5	3	12	Radial	22.77	13.45	14.48	12.98	12.89	13.45
5	3	13	Radial	22.48	13.96	12.61	13.66	15.35	13.96
5	3	14	Radial	18.36	11.56	12.74	11.6	9.86	11.56
5	3	15	Radial	13.88	11.96	10.65	11.96	7.76	11.96
5	3	16	Radial	23.39	11.63	11.05	10.88	18.7	11.63
5	3	17	Radial	20.68	12.12	11.76	11.18	16.71	12.12
5	3	18	Radial	21.17	12	11.11	12.13	16.02	12
5	3	19	Radial	18.62	9.83	9.72	9.23	14.99	9.83
5	3	20	Radial	22.58	12.6	14.83	10.83	20.01	12.6
5	3	21	Radial	20.25	13.07	13.59	12.81	10.15	13.07
5	3	22	Radial	22.08	13.01	12.43	12.68	14.17	13.01
5	3	23	Radial	21.4	12.39	15.14	12.33	15.54	12.39
5	3	24	Radial	26.56	11.99	14.13	11.63	18.97	11.99
5	3	25	Radial	23.4	14.71	11.75	14	18.49	14.71
5	3	26	Radial	22.3	13.05	12.97	12.41	16.37	13.05
5	3	27	Radial	21.03	12.11	11.66	11.05	18.21	12.11
5	3	28	Radial	23.2	12.96	14.1	12.57	18.84	12.96
5	3	29	Radial	21.17	12.11	8.88	11.27	19.59	12.11
5	3	30	Radial	21.23	12.97	11.87	11.66	19.25	12.97
5	3	31	Radial	20.51	12.71	11.51	12.04	18.69	12.71
5	3	32	Radial	22.93	10.26	8.22	9.8	19.54	10.26
5	3	33	Radial	21.09	13.14	14.52	12.56	16.21	13.14
5	3	34	Radial	20.28	12.82	11.75	12.05	15.11	12.82
5	3	35	Radial	20.74	14.9	12.46	13.56	14.54	14.9
5	3	36	Radial	21.77	12.25	14.74	11.31	19.02	12.25
5	3	37	Radial	22.6	11.54	12.11	10.47	19.18	11.54
5	3	38	Radial	21.87	12.6	10.37	11.29	21.87	12.6
5	3	39	Radial	23.77	13.85	10.17	13.27	18.79	13.85
5	3	40	Radial	24.82	13.55	14.54	13.23	19.66	13.55
6	1	1	Radial	12.28	10.15	8.43	8.35	5.33	10.15
6	1	2	Radial	12.97	10.82	8.76	9.32	5.93	10.82
6	1	3	Radial	13.58	10.56	10.38	8.45	5.45	10.56
6	1	4	Radial	15.24	10.17	10.36	8.72	6.32	10.17
6	1	5	Radial	12.61	10.96	9.05	9.24	4.34	10.96
6	1	6	Radial	13.28	9.58	11.12	8.4	4.29	9.58
6	1	7	Radial	11.06	11.77	7.55	9.84	5.37	11.77
6	1	8	Radial	12.89	10.44	10.77	9.86	2.72	10.44
6	1	9	Radial	15.96	9.75	12.52	8.53	5.65	9.75
6	1	10	Radial	14.48	11.07	12.21	10.39	4.41	11.07
6	1	11	Radial	14.5	11.92	11.33	10.74	3.75	11.92
6	1	12	Radial	13.63	11.67	10.23	8.96	4.33	11.67
6	1	13	Radial	17.04	10.52	13.12	9.41	4.49	10.52
6	1	14	Radial	16.61	11.09	13.82	9.92	4.8	11.09
6	1	15	Radial	14.9	10.31	10.94	9.48	4.93	10.31
6	1	16	Radial	15.51	11.21	13.5	10.03	2.92	11.21
6	1	17	Radial	13.54	11.63	11.31	11.19	3.33	11.63
6	1	18	Radial	14.19	12.68	11.18	9.51	4.18	12.68
6	1	19	Radial	15.19	10.43	10.9	9.01	5.74	10.43
6	1	20	Radial	13.66	9.9	11.26	9.15	3	9.9
6	1	21	Radial	16.1	11.8	11.04	9.94	6.16	11.8
6	1	22	Radial	18.32	11.51	13.49	9.97	5.46	11.51
6	1	23	Radial	13.64	11.46	10	10.04	3.68	11.46
6	1	24	Radial	16.99	10.69	11.38	8.96	5.4	10.69
6	1	25	Radial	15.73	10.85	12.17	10.03	4.08	10.85
6	1	26	Radial	17.16	12.07	10.65	10.76	7.36	12.07
6	1	27	Radial	14.87	10.74	9.98	9.26	6.46	10.74
6	1	28	Radial	16.67	11.13	13.38	10.77	4.21	11.13
6	1	29	Radial	14.93	13.12	10.13	11.23	5.96	13.12
6	1	30	Radial	16.93	10.31	13.05	8.81	5.79	10.31
6	1	31	Radial	12.78	11.37	7.2	9.48	7.51	11.37
6	1	32	Radial	14.77	10.76	10.1	9.23	4.69	10.76
6	1	33	Radial	15.52	10.97	9.35	9.71	7.8	10.97
6	1	34	Radial	14.27	11.74	9.06	10.36	7.32	11.74
6	1	35	Radial	15.16	10.59	11	9.61	6.2	10.59
6	1	36	Radial	12.43	10.79	9.31	9.78	3.83	10.79
6	1	37	Radial	16.14	12.33	12.21	11.4	5.01	12.33
6	1	38	Radial	15.67	9.76	13.43	8.87	3.8	9.76
6	2	1	Left-Right	23.84	12.2	7.71	9.59	24.05	12.2
6	2	2	Left-Right	18.8	13.66	7.26	9.75	15.6	13.66
6	2	3	Left-Right	20.58	13.15	5.82	9.06	15.46	13.15
6	2	4	Left-Right	18.45	12.54	5.74	5.66	18.53	12.54
6	2	5	Left-Right	19.46	12.56	5.39	7.25	18.11	12.56
6	2	6	Left-Right	20.11	11.85	4.47	7.96	17.71	11.85
6	2	7	Left-Right	20.77	11.47	4.98	7.72	19.12	11.47
6	2	8	Left-Right	15.55	12.92	5.01	8.09	16.72	12.92
6	2	9	Left-Right	20.53	13.09	8.31	8.52	21.65	13.09
6	2	10	Left-Right	20.43	12.8	4.01	7.71	21.33	12.8
6	2	11	Left-Right	20.56	13.77	5.36	9.06	21.53	13.77
6	2	12	Left-Right	21.53	11.81	7.34	7.63	23.09	11.81
6	2	13	Left-Right	21.86	13.14	5.95	9.19	22.68	13.14
6	2	14	Left-Right	19.91	14.3	6.33	10.46	17.19	14.3
6	2	15	Left-Right	20.54	13.61	7.3	10.44	18.07	13.61
6	2	16	Left-Right	19.27	13.07	6.61	8.58	19.85	13.07
6	2	17	Left-Right	24.7	12.24	8.99	8.35	19.97	12.24
6	2	18	Left-Right	22.58	12.62	9.77	8.9	21.73	12.62
6	2	19	Left-Right	22.26	12.28	8.48	9.96	20.11	12.28
6	2	20	Left-Right	18.61	12.97	4.51	8.94	18.9	12.97
6	2	21	Left-Right	21.25	11.18	7.3	6.95	20.11	11.18
6	2	22	Left-Right	22.66	11.97	6.04	7.14	23.3	11.97
6	2	23	Left-Right	19.19	13.48	5.8	7.57	20.83	13.48
6	2	24	Left-Right	21.76	12.93	6.06	9.07	22.42	12.93
6	2	25	Left-Right	21.82	13.32	5.12	7.75	21.76	13.32
6	2	26	Left-Right	21.45	12.41	5.34	8.61	20.66	12.41
6	2	27	Left-Right	23	13.19	8.28	6.73	20.45	13.19
6	2	28	Left-Right	22.14	13.27	5.76	9.44	23.04	13.27
6	2	29	Left-Right	24.88	13	7.97	8.87	19.62	13
6	2	30	Left-Right	19.21	12.71	5.8	8.24	17.78	12.71
6	2	31	Left-Right	21.23	13.56	7.06	8.51	21.17	13.56
6	2	32	Left-Right	24.31	13.65	9.17	10.34	20	13.65
6	2	33	Left-Right	23.29	12.57	7.14	8.18	20.29	12.57
6	2	34	Left-Right	19.37	11.96	5.28	8.38	19.38	11.96
6	2	35	Left-Right	21.31	13.62	6.12	7.55	20.56	13.62
6	2	36	Left-Right	20.5	14.04	7.33	10.52	18.87	14.04
6	2	37	Left-Right	20.1	13.79	7.17	8.51	21.43	13.79
6	2	38	Left-Right	20.78	13.37	6.96	9.28	20.29	13.37
6	2	39	Left-Right	22.07	14.85	6.04	9.77	21.21	14.85
6	2	40	Left-Right	21.43	12.94	6.05	9.22	20.98	12.94
6	3	1	Free	18.06	13.35	6.41	9.23	17.53	13.35
6	3	2	Free	14.65	13.62	6.63	10.45	9.76	13.62
6	3	3	Free	14.69	15.23	6.65	10.59	10.35	15.23
6	3	4	Free	11.18	12.22	4.95	9.07	8.06	12.22
6	3	5	Free	15.77	15.21	4.31	7.84	13.83	15.21
6	3	6	Free	14.89	12.53	5.87	10.8	10.75	12.53
6	3	7	Free	10.78	13.52	6.05	11.34	8.35	13.52
6	3	8	Free	15.58	13.36	7.33	10.71	11.22	13.36
6	3	9	Free	14.73	11.81	9.5	10.46	8.58	11.81
6	3	10	Free	15.1	13.2	7.15	10.39	12.64	13.2
6	3	11	Free	13.29	13.78	6.35	10.32	9.8	13.78
6	3	12	Free	15.65	13.24	7.2	10.97	10.42	13.24
6	3	13	Free	13.41	13.71	7.13	8.62	11	13.71
6	3	14	Free	13.43	14.36	5.82	12.55	9.95	14.36
6	3	15	Free	16.72	13.96	5.81	10.09	15.46	13.96
6	3	16	Free	10.86	14.24	4.41	11.25	8.03	14.24
6	3	17	Free	16.03	14.75	8.53	12.32	9.79	14.75
6	3	18	Free	16.09	14.51	10.04	13.39	9	14.51
6	3	19	Free	10.9	12.56	5.51	9.62	7.52	12.56
6	3	20	Free	11.37	14.74	7.08	10.44	6.87	14.74
6	3	21	Free	15.95	13.72	9.85	10.17	8.04	13.72
6	3	22	Free	14	13.92	8.36	11.01	6.8	13.92
6	3	23	Free	14.39	13.64	7.79	11.19	8.3	13.64
6	3	24	Free	15.47	12.92	8.14	10.72	8.53	12.92
6	3	25	Free	16.38	13.92	9.68	11.75	9.13	13.92
6	3	26	Free	14.21	12.76	7.71	9.49	8.53	12.76
6	3	27	Free	14.4	13.38	7.24	10.12	8.26	13.38
6	3	28	Free	16.51	12.08	8.78	10.28	10.67	12.08
6	3	29	Free	15.81	14.36	8.05	9.22	10.58	14.36
6	3	30	Free	16.39	13.48	7.15	10.42	11.28	13.48
6	3	31	Free	11.84	13.78	6.38	11.34	8.71	13.78
6	3	32	Free	16.59	14.99	8.14	12.82	10.71	14.99
6	3	33	Free	15.05	13.09	8.45	10.76	8.93	13.09
6	3	34	Free	12.55	14.51	7.4	10.85	7.6	14.51
6	3	35	Free	13.42	11.93	7.21	9.86	8.46	11.93
6	3	36	Free	11.05	13.75	6	12.04	8.26	13.75
6	3	37	Free	12.44	13.52	6.5	10.84	8.72	13.52
6	3	38	Free	15.13	13.33	8.33	12.02	10.18	13.33
6	3	39	Free	13.29	14.32	6.72	11.31	8.62	14.32
6	3	40	Free	15.93	16.28	5.72	11.24	11.75	16.28
7	1	1	Left-Right	11.13	16.05	6.75	7.9	15.13	16.05
7	1	2	Left-Right	10.49	12.73	6.96	6.93	14.7	12.73
7	1	3	Left-Right	8.93	14.6	4.36	6.78	9.6	14.6
7	1	4	Left-Right	13.88	12.77	7.46	3.76	18.81	12.77
7	1	5	Left-Right	16.37	10.68	4.42	3.09	18.09	10.68
7	1	6	Left-Right	20.24	10.93	7.31	6.26	25.05	10.93
7	1	7	Left-Right	19	12.3	6	3.51	21.23	12.3
7	1	8	Left-Right	17.08	12.09	5.94	2.86	18.05	12.09
7	1	9	Left-Right	16.03	11.63	6.48	3.69	19.47	11.63
7	1	10	Left-Right	18.55	11.69	7.3	3.41	22.53	11.69
7	1	11	Left-Right	16.72	12.24	6.08	4.77	18.54	12.24
7	1	12	Left-Right	19.41	12.82	6.32	3.93	17.5	12.82
7	1	13	Left-Right	17.78	11.5	3.62	5.22	16.73	11.5
7	1	14	Left-Right	16.93	13.44	5.57	3.04	17.12	13.44
7	1	15	Left-Right	16.8	11.54	5.8	4.4	20.04	11.54
7	1	16	Left-Right	17.72	11.73	5.1	3.32	18.69	11.73
7	1	17	Left-Right	17.1	13.5	6.4	7.42	20.2	13.5
7	1	18	Left-Right	15.2	13.99	6.41	3.28	12.19	13.99
7	1	19	Left-Right	15.04	10.93	6.3	3.57	16	10.93
7	1	20	Left-Right	14.8	11.34	6.19	6.66	16.44	11.34
7	1	21	Left-Right	17.88	11.46	6	7.25	16.08	11.46
7	1	22	Left-Right	17.75	11.97	5.26	5.54	17.52	11.97
7	1	23	Left-Right	13.95	10.49	5.9	4.32	16.31	10.49
7	1	24	Left-Right	15.62	10.3	6.36	3.05	19.49	10.3
7	1	25	Left-Right	16.14	12.48	7.85	4.37	21.37	12.48
7	1	26	Left-Right	23.45	12.76	6.28	8.29	23.94	12.76
7	1	27	Left-Right	18.04	12.34	6.11	7.68	14.97	12.34
7	1	28	Left-Right	18	11.54	3.48	3.74	18.29	11.54
7	1	29	Left-Right	16.15	12.06	6.19	5.81	13.95	12.06
7	1	30	Left-Right	16.83	11.95	5.31	6.07	13.94	11.95
7	1	31	Left-Right	16.47	11.24	6.5	5.41	14.13	11.24
7	1	32	Left-Right	18.36	12.74	5.71	5.38	15.63	12.74
7	1	33	Left-Right	16.92	12.78	4.08	6.63	17.47	12.78
7	1	34	Left-Right	18.34	12.25	4.65	5.44	18.67	12.25
7	1	35	Left-Right	17.54	11.42	6.13	6.05	16.31	11.42
7	1	36	Left-Right	18.13	11.49	5.41	5.5	17.16	11.49
7	1	37	Left-Right	15.34	11.08	5.78	5.36	13.53	11.08
7	1	38	Left-Right	18.5	11.82	7.55	5.88	13.54	11.82
7	1	39	Left-Right	21.64	13.32	7.11	8.07	19.95	13.32
7	1	40	Left-Right	19.18	12.35	4.47	6.12	18.48	12.35
7	1	41	Left-Right	18.55	11.57	3.85	4.37	18.08	11.57
7	1	42	Left-Right	20.55	11.71	8.68	8.68	15.57	11.71
7	1	43	Left-Right	17.77	11.5	5.31	5.8	14.9	11.5
7	1	44	Left-Right	17.37	11.02	6.28	7.02	14.49	11.02
7	1	45	Left-Right	17.3	12.54	5.31	4.49	14.41	12.54
7	2	1	Free	13.14	12.34	5.12	8.74	10.67	12.34
7	2	2	Free	13.92	12.66	6.39	4.62	9.9	12.66
7	2	3	Free	18.06	11.98	4.88	6.38	15.13	11.98
7	2	4	Free	18.42	12.53	5.7	4.02	15.1	12.53
7	2	5	Free	17.65	11.74	6.58	5.21	12.9	11.74
7	2	6	Free	17.05	13.07	6.35	6.72	12.21	13.07
7	2	7	Free	11.98	13.67	6.69	8.48	6.91	13.67
7	2	8	Free	16.68	12.66	7.83	4.9	12.07	12.66
7	2	9	Free	16.79	12.47	4.22	7.98	17.68	12.47
7	2	10	Free	16.7	10.99	5.54	4.76	13.57	10.99
7	2	11	Free	17.44	11.83	4.98	4.14	15.78	11.83
7	2	12	Free	18.48	12.26	6.81	4.44	16.4	12.26
7	2	13	Free	18.14	11.34	5.13	4.82	15.13	11.34
7	2	14	Free	18.99	12.4	6.86	5.44	17.08	12.4
7	2	15	Free	17.78	10.9	5.09	4.82	15.93	10.9
7	2	16	Free	20	11.53	6.13	4.49	18.02	11.53
7	2	17	Free	14.57	10.64	8.9	6.06	10	10.64
7	2	18	Free	19.32	12.59	8.41	5.94	14.55	12.59
7	2	19	Free	14.91	13.1	7.73	5.02	10.67	13.1
7	2	20	Free	20.85	11.82	6.79	8.9	20.32	11.82
7	2	21	Free	18.82	12.56	5.83	8.52	16.97	12.56
7	2	22	Free	15.78	12.48	4.41	6.1	14.21	12.48
7	2	23	Free	16.58	11.8	5	9	14.47	11.8
7	2	24	Free	11.51	12.55	6.3	7.07	8.9	12.55
7	2	25	Free	19.06	9.85	6.02	7.99	15.72	9.85
7	2	26	Free	19.42	11.36	5.07	7.26	18.58	11.36
7	2	27	Free	20.24	11.19	7.82	6.76	15.04	11.19
7	2	28	Free	14.83	11.66	5.38	5.5	12.1	11.66
7	2	29	Free	16.79	10.56	5.02	6.24	13.73	10.56
7	2	30	Free	16.62	13.34	6.33	7.31	14.56	13.34
7	2	31	Free	19.53	13.09	5.12	4.91	17.39	13.09
7	2	32	Free	17.05	9.6	5.31	6.55	17.06	9.6
7	2	33	Free	20.12	16.25	5.91	4.91	21.41	16.25
7	2	34	Free	18.59	13.01	6.9	5.88	19.02	13.01
7	2	35	Free	19.21	11.94	6.6	4.86	15.61	11.94
7	2	36	Free	15.62	13.72	5.04	6.55	14.76	13.72
7	2	37	Free	19.35	12.35	6.91	5.76	15.46	12.35
7	2	38	Free	19.82	10.62	6.16	5.49	19.93	10.62
7	2	39	Free	20.09	14.8	5.56	5.06	18.98	14.8
7	3	1	Radial	16.07	9.87	11.1	10.39	7.37	9.87
7	3	2	Radial	12.03	9.25	8.96	6.81	5.02	9.25
7	3	3	Radial	10.76	9.29	8.87	6.47	3.28	9.29
7	3	4	Radial	11.3	9.83	9.13	7.68	3.29	9.83
7	3	5	Radial	11.77	9.58	8.59	7.45	4.31	9.58
7	3	6	Radial	12.89	10.88	10.72	9.72	3.47	10.88
7	3	7	Radial	12.54	10.84	9.51	9.35	4.01	10.84
7	3	8	Radial	13.44	9.43	10.36	7.4	4.1	9.43
7	3	9	Radial	12.5	9.92	9.65	8.36	5.07	9.92
7	3	10	Radial	11.92	10.19	9.24	7.44	4.25	10.19
7	3	11	Radial	11.56	10.1	8.54	7.45	4.67	10.1
7	3	12	Radial	11.7	9.98	9.48	6.05	3.15	9.98
7	3	13	Radial	12.41	9.34	10.43	7.85	4.34	9.34
7	3	14	Radial	15.5	10.52	13.14	8.39	3.98	10.52
7	3	15	Radial	15.4	10.98	12.44	8.16	4.54	10.98
7	3	16	Radial	16.38	9.65	14.19	9.26	4.26	9.65
7	3	17	Radial	15.68	10.52	12.92	9.56	4.03	10.52
7	3	18	Radial	13.78	9.79	10.85	7.06	3.71	9.79
7	3	19	Radial	15.47	9.84	13.08	7.31	4.6	9.84
7	3	20	Radial	12.52	9.34	10.7	7.32	3.28	9.34
7	3	21	Radial	12.12	9.56	9.68	6.13	4.27	9.56
7	3	22	Radial	11.04	10.46	8.24	8.47	4.54	10.46
7	3	23	Radial	13.26	9.93	10.15	6.77	4.31	9.93
7	3	24	Radial	12.54	12.13	8.19	6.98	6.43	12.13
7	3	25	Radial	10.41	10.62	6.53	8.58	5.21	10.62
7	3	26	Radial	10.15	10.56	6.52	5.94	5.57	10.56
7	3	27	Radial	12.53	9.67	8.67	7.08	5.69	9.67
7	3	28	Radial	12.5	9.54	7.99	6.42	5.78	9.54
7	3	29	Radial	11.46	10.23	8.06	6.45	5.03	10.23
7	3	30	Radial	11.68	10.29	7.82	7.26	5.75	10.29
7	3	31	Radial	10.96	9.66	6.39	6.1	6.41	9.66
7	3	32	Radial	11.63	9.99	8.17	6.33	5.42	9.99
7	3	33	Radial	12.21	10.95	8.45	7.07	5.01	10.95
7	3	34	Radial	13.21	11.5	8.96	7.03	5.05	11.5
7	3	35	Radial	11.86	10.04	7.77	7.42	5.76	10.04
7	3	36	Radial	13.59	11.22	10.41	10.03	4.65	11.22
7	3	37	Radial	12.78	9.98	9.4	7.81	4.57	9.98
7	3	38	Radial	12.17	10.77	8.43	5.93	5.27	10.77
7	3	39	Radial	13.73	10.55	9.18	7.43	5.9	10.55
7	3	40	Radial	12.19	12.28	9.11	8.1	5.56	12.28
7	3	41	Radial	13.07	11.2	7.76	5.66	7.93	11.2
8	1	1	Free	24.03	10.71	8.58	6.26	23.12	10.71
8	1	2	Free	14.12	14.88	7.66	9.34	16.12	14.88
8	1	3	Free	12.35	12	5.93	5.18	15.46	12
8	1	4	Free	14.25	11.55	6.61	5.39	14.65	11.55
8	1	5	Free	14.17	12.76	5.55	4.52	13.67	12.76
8	1	6	Free	14.02	14.62	6.86	4.73	17.65	14.62
8	1	7	Free	18.51	10.64	10.98	5.15	16.8	10.64
8	1	8	Free	14.92	12.75	8.22	3.94	17.72	12.75
8	1	9	Free	19.88	13.01	6.28	4.61	24.42	13.01
8	1	10	Free	15.09	13.16	6.45	4.18	16.8	13.16
8	1	11	Free	18.15	11.82	8.61	6.5	21.5	11.82
8	1	12	Free	15.36	12.49	8.73	5.34	18.41	12.49
8	1	13	Free	20.47	13.34	7.02	5.55	22.8	13.34
8	1	14	Free	17.09	14.13	4.51	5.89	19.02	14.13
8	1	15	Free	16.76	12.61	6.17	5.51	20.43	12.61
8	1	16	Free	21.4	12.61	8.98	6.18	23.16	12.61
8	1	17	Free	15.47	10.69	7.18	3.06	19.63	10.69
8	1	18	Free	15.84	12.77	6.95	4.81	20.98	12.77
8	1	19	Free	13.18	12.73	7.69	6.02	13.32	12.73
8	1	20	Free	17.25	13.3	10.33	5.04	16.47	13.3
8	1	21	Free	26.63	14.37	8.61	8.42	25	14.37
8	1	22	Free	16.85	11.52	7.53	4.09	19.08	11.52
8	1	23	Free	27.71	12.54	6.81	4.75	26.58	12.54
8	1	24	Free	20.8	13.05	6.05	3.87	23.18	13.05
8	1	25	Free	19.25	12.71	5.89	4.12	22.03	12.71
8	1	26	Free	17.67	13.6	6.57	3.8	21.44	13.6
8	1	27	Free	20.16	14.25	7.37	4.44	19.72	14.25
8	1	28	Free	27.27	13.43	11.05	6	22.85	13.43
8	1	29	Free	25.57	13.59	7.44	5.64	22.62	13.59
8	1	30	Free	20.08	14.07	6.41	3.63	22.5	14.07
8	1	31	Free	21.29	12.92	7.84	4.31	24.86	12.92
8	1	32	Free	24.49	11.88	7.94	2.86	29.12	11.88
8	1	33	Free	22.03	13.02	5.83	4.12	24.83	13.02
8	1	34	Free	21.85	12.63	8.47	4.28	25.64	12.63
8	1	35	Free	22.52	12.8	6.61	4.59	23.34	12.8
8	1	36	Free	19.85	13.36	9.05	3.51	24.62	13.36
8	1	37	Free	23.2	13.26	6.23	4.71	26.45	13.26
8	1	38	Free	21.46	13.08	6.05	4.2	24.13	13.08
8	1	39	Free	17.93	13.16	6.3	5.33	17.84	13.16
8	2	1	Left-Right	28.66	12.26	5.88	7.69	29.27	12.26
8	2	2	Left-Right	27.84	13.65	4.65	6.5	27.85	13.65
8	2	3	Left-Right	23.26	12.16	5.33	7.07	23.11	12.16
8	2	4	Left-Right	27.12	12.71	6.73	6.71	31.04	12.71
8	2	5	Left-Right	28.89	11.71	6.89	5.74	27.59	11.71
8	2	6	Left-Right	22.2	13.08	6.44	6.48	25.28	13.08
8	2	7	Left-Right	22.24	14.36	4.97	8.38	21.28	14.36
8	2	8	Left-Right	21.39	13.03	9.57	8.65	16.71	13.03
8	2	9	Left-Right	25.96	11.44	6.54	6.8	23.07	11.44
8	2	10	Left-Right	24.27	11.99	5.26	6.89	22.54	11.99
8	2	11	Left-Right	25.18	11.53	6.79	6.49	22.66	11.53
8	2	12	Left-Right	26.17	13.62	6.21	8.04	22.89	13.62
8	2	13	Left-Right	24.15	12.83	5.45	8.31	21.72	12.83
8	2	14	Left-Right	27.53	12.3	6.63	6.39	25.31	12.3
8	2	15	Left-Right	27.39	12.34	7.03	7.68	22.77	12.34
8	2	16	Left-Right	26.21	13.23	6.02	7.14	25.54	13.23
8	2	17	Left-Right	24.01	13.72	6.22	5.47	27.45	13.72
8	2	18	Left-Right	24.43	12.73	7.2	6.25	23.22	12.73
8	2	19	Left-Right	24.55	11.43	4.26	5.35	23.53	11.43
8	2	20	Left-Right	21.82	14.21	4.88	7.48	20.92	14.21
8	2	21	Left-Right	25.19	12.92	6.06	9.06	26.29	12.92
8	2	22	Left-Right	23.25	13.77	6.74	9.42	25.45	13.77
8	2	23	Left-Right	26.87	13.52	5.66	7.43	25.8	13.52
8	2	24	Left-Right	26.29	12.32	4.94	7.43	26.52	12.32
8	2	25	Left-Right	27.04	12.2	5.65	7.05	26.46	12.2
8	2	26	Left-Right	28.45	12.49	6.13	5.53	29.38	12.49
8	2	27	Left-Right	30.25	14.7	7.5	7.94	25.3	14.7
8	2	28	Left-Right	26.73	11.14	5.55	4.9	26.9	11.14
8	2	29	Left-Right	29	13.64	5.57	7.75	27.58	13.64
8	2	30	Left-Right	25.17	12.72	5.28	7.25	22.64	12.72
8	2	31	Left-Right	24.18	12.55	7.14	7.71	21.22	12.55
8	2	32	Left-Right	27.38	13.01	6.05	8.19	25.3	13.01
8	2	33	Left-Right	24.31	11.98	5.26	6.84	26.76	11.98
8	2	34	Left-Right	24.56	12.52	6.39	7.08	25.48	12.52
8	2	35	Left-Right	24.54	12.38	5.6	6.96	24.81	12.38
8	2	36	Left-Right	27.07	12.79	6.53	6.8	25.99	12.79
8	2	37	Left-Right	27.94	12.84	5.55	7.43	26.64	12.84
8	2	38	Left-Right	25.27	11.89	5.14	6.78	24.55	11.89
8	2	39	Left-Right	24.56	11.29	6.96	7.26	22.33	11.29
8	2	40	Left-Right	22.11	12.7	7.32	8.51	19.26	12.7
8	3	1	Radial	13.77	11.9	10.41	10.38	5	11.9
8	3	2	Radial	14.51	12.18	9.53	9.76	7.03	12.18
8	3	3	Radial	13.67	10.57	6.67	7.74	8.91	10.57
8	3	4	Radial	14.44	11.87	8.12	8	8.12	11.87
8	3	5	Radial	13.68	10.43	7.45	6.81	9	10.43
8	3	6	Radial	15.64	12.13	7.39	7.93	10.07	12.13
8	3	7	Radial	13.36	11.97	6.44	7.4	9.11	11.97
8	3	8	Radial	14.7	10.75	5.63	6.77	11.16	10.75
8	3	9	Radial	12.44	10.4	5.26	6.4	8.38	10.4
8	3	10	Radial	12.77	11.78	6.21	7.37	9.43	11.78
8	3	11	Radial	11.55	10.22	4.77	6.75	9.1	10.22
8	3	12	Radial	14.4	12.03	5.68	6.76	11.3	12.03
8	3	13	Radial	13.03	11.55	5.08	6.72	9.85	11.55
8	3	14	Radial	11.72	10.6	4.85	5.72	8.39	10.6
8	3	15	Radial	14.03	10.71	5.86	5.59	9.85	10.71
8	3	16	Radial	12.55	12.32	6.55	6.43	8.81	12.32
8	3	17	Radial	10.8	11.43	4.9	6.28	8.34	11.43
8	3	18	Radial	11.91	12.57	4.86	6.38	9.27	12.57
8	3	19	Radial	13.54	10.98	4.52	6.05	9.71	10.98
8	3	20	Radial	12.46	12.28	5.16	5.88	9.47	12.28
8	3	21	Radial	13.37	11.85	5.53	7.83	9.64	11.85
8	3	22	Radial	15.28	11.39	8.47	6.5	9.28	11.39
8	3	23	Radial	15.03	12.25	5.61	6.73	11.44	12.25
8	3	24	Radial	13.69	11.34	5.4	5.32	9.89	11.34
8	3	25	Radial	13.56	11.48	6.09	6.15	9.53	11.48
8	3	26	Radial	12.7	11.79	4.33	5.83	10.15	11.79
8	3	27	Radial	12.11	12.34	4.07	5.38	10.86	12.34
8	3	28	Radial	11.99	11.73	4.93	4.72	11.87	11.73
8	3	29	Radial	12.88	11.92	4.09	5.09	11.08	11.92
8	3	30	Radial	13.01	11.48	4.26	4.59	10.31	11.48
8	3	31	Radial	11.56	12.41	4.64	5.46	9.03	12.41
8	3	32	Radial	12.82	12.51	5.07	5.6	10.04	12.51
8	3	33	Radial	12.36	12.53	4.72	6.5	10.73	12.53
8	3	34	Radial	13.37	12.75	4.69	5.56	10.65	12.75
8	3	35	Radial	12.5	11.89	5.18	5.02	9.45	11.89
8	3	36	Radial	14.02	11.66	5.8	5.48	9.86	11.66
8	3	37	Radial	12.17	10.89	3.92	4.62	11.55	10.89
8	3	38	Radial	12.09	11.97	4.19	4.99	11.31	11.97
8	3	39	Radial	12.11	11.86	4.6	5.35	12.07	11.86
9	1	1	Radial	15.46	12.54	12.23	9.98	5.89	12.54
9	1	2	Radial	10.91	12.81	6.87	9.32	6.8	12.81
9	1	3	Radial	13.38	10.17	12.08	9.15	2.17	10.17
9	1	4	Radial	18.82	13.27	14.76	11.45	4.65	13.27
9	1	5	Radial	16.39	11.83	13.4	11.02	3.77	11.83
9	1	6	Radial	15.89	11.59	13.13	9.28	4.53	11.59
9	1	7	Radial	14.39	10.77	10.83	8.34	5.83	10.77
9	1	8	Radial	12.24	10.66	10.76	8.56	4.61	10.66
9	1	9	Radial	14.15	12.65	11.63	11.4	4.59	12.65
9	1	10	Radial	12.58	10.6	9.47	9.37	5.59	10.6
9	1	11	Radial	13.88	13.22	11.08	12.52	3.64	13.22
9	1	12	Radial	17.35	12.63	13.65	11.52	3.62	12.63
9	1	13	Radial	12.21	10.35	9.75	7.91	4.38	10.35
9	1	14	Radial	14.33	11.22	12.4	10.01	4.43	11.22
9	1	15	Radial	12.37	10.64	9.41	9.35	5.09	10.64
9	1	16	Radial	15.36	11.32	11.68	9.8	3.71	11.32
9	1	17	Radial	15.67	11.62	11.19	9.17	5	11.62
9	1	18	Radial	13.52	12.35	6.79	9.76	6.76	12.35
9	1	19	Radial	13.37	12.88	11.82	10.84	2.67	12.88
9	1	20	Radial	15.83	11.3	11.56	8.89	6.07	11.3
9	1	21	Radial	10.86	9.89	6.24	7.16	6.22	9.89
9	1	22	Radial	13.42	11.78	9.39	9.09	6.02	11.78
9	1	23	Radial	12.51	11.01	7.21	8.15	7.52	11.01
9	1	24	Radial	11.64	12.51	8.17	9.14	4.77	12.51
9	1	25	Radial	12.49	12.16	10.41	9.31	3.4	12.16
9	1	26	Radial	11.85	13.05	9.07	9.94	3.84	13.05
9	1	27	Radial	11.55	11.73	7.26	8.41	5.24	11.73
9	1	28	Radial	12.73	11.18	9.44	8.09	4.43	11.18
9	1	29	Radial	11.06	11.05	6.64	8.42	6.14	11.05
9	1	30	Radial	11.9	11.78	10.16	8.45	4.28	11.78
9	1	31	Radial	11.35	11.83	6.97	9.02	5.63	11.83
9	1	32	Radial	10.86	13.18	8.17	8.68	5.08	13.18
9	1	33	Radial	10.34	12.14	6.97	9.53	5.21	12.14
9	1	34	Radial	10.36	10.16	7.18	6.21	6.05	10.16
9	1	35	Radial	10.94	11.62	7.62	7.89	4.73	11.62
9	1	36	Radial	11.19	11.19	8.41	8.6	5.68	11.19
9	1	37	Radial	13.57	11.86	10.5	8.17	4.39	11.86
9	1	38	Radial	15.07	12.89	12.6	9.35	3.79	12.89
9	1	39	Radial	12.82	12.01	9.52	8.58	6.03	12.01
9	2	1	Left-Right	18.94	11.61	12.82	9.64	10.04	11.61
9	2	2	Left-Right	18.44	11.04	11.07	8.77	11.08	11.04
9	2	3	Left-Right	17.53	9.87	12.59	9	6.23	9.87
9	2	4	Left-Right	20.08	11.88	12.72	8.41	9.84	11.88
9	2	5	Left-Right	20.01	12.84	12.7	10.08	9.36	12.84
9	2	6	Left-Right	22	14.15	13.13	11.18	12.75	14.15
9	2	7	Left-Right	18.61	12.63	11.86	9.74	8.31	12.63
9	2	8	Left-Right	17.3	12.5	13.5	12.1	4.92	12.5
9	2	9	Left-Right	18.6	12.14	12.86	8.71	9.45	12.14
9	2	10	Left-Right	22.47	12.91	15.62	10.96	8.69	12.91
9	2	11	Left-Right	18.74	13.45	9.01	8.91	14.7	13.45
9	2	12	Left-Right	19.26	12.17	12.65	10.01	7.19	12.17
9	2	13	Left-Right	18.76	12.22	9.79	7.43	16.18	12.22
9	2	14	Left-Right	18.78	11.25	7.98	7.66	13.86	11.25
9	2	15	Left-Right	19.54	12.17	13.02	8.67	9.16	12.17
9	2	16	Left-Right	20.12	12.22	9.03	9.38	12.63	12.22
9	2	17	Left-Right	18.03	14.56	7.93	13.25	19.24	14.56
9	2	18	Left-Right	17.87	12.48	6.25	6.48	17.06	12.48
9	2	19	Left-Right	16.26	12.78	6.25	7.52	15.49	12.78
9	2	20	Left-Right	16.81	11.72	9.06	7.92	12.37	11.72
9	2	21	Left-Right	18.87	15	8.26	12.03	12.95	15
9	2	22	Left-Right	18.33	11.42	7.8	7.12	16.14	11.42
9	2	23	Left-Right	17.66	11.89	8.09	7.48	13.17	11.89
9	2	24	Left-Right	21.82	14.87	11.56	9.52	12.86	14.87
9	2	25	Left-Right	17.65	12.36	8.51	6.66	13.52	12.36
9	2	26	Left-Right	18.55	11.47	6.51	7.07	13.84	11.47
9	2	27	Left-Right	17.68	12.93	7.4	7.67	13.18	12.93
9	2	28	Left-Right	23.8	13.46	9.25	7.63	16.75	13.46
9	2	29	Left-Right	19.57	13.38	9.26	7.95	13.34	13.38
9	2	30	Left-Right	22.03	12.66	10.42	7.52	13.58	12.66
9	2	31	Left-Right	20.65	12.78	7.92	7.05	15.31	12.78
9	2	32	Left-Right	19.02	12.31	8.71	7.43	14.34	12.31
9	2	33	Left-Right	18.15	12.19	9.7	7.29	12.47	12.19
9	2	34	Left-Right	20.57	12.84	7.73	8.2	15.79	12.84
9	2	35	Left-Right	20.77	13.27	10.38	7.73	12.6	13.27
9	2	36	Left-Right	23.79	11.92	15.66	6.83	10.65	11.92
9	2	37	Left-Right	21.03	15.31	9.23	10.41	15.14	15.31
9	2	38	Left-Right	20.86	13.64	10.85	8.86	13.22	13.64
9	3	1	Free	14.79	12.47	6.86	6.43	10.34	12.47
9	3	2	Free	14.08	11.46	5.19	6.7	12.23	11.46
9	3	3	Free	17.78	10.37	4.26	4.93	17.52	10.37
9	3	4	Free	15.58	11.17	4.51	5.49	13.54	11.17
9	3	5	Free	14.57	12.23	5.37	6.53	13.53	12.23
9	3	6	Free	18.39	13.31	6.21	6.56	17.11	13.31
9	3	7	Free	14.02	12.39	5.18	8.22	11.96	12.39
9	3	8	Free	16.68	12.34	6.51	8.04	12.89	12.34
9	3	9	Free	15	12.72	6.19	7.19	11.21	12.72
9	3	10	Free	16.1	12.52	6.81	7.01	11.27	12.52
9	3	11	Free	13.89	12.02	5.05	6.47	12.48	12.02
9	3	12	Free	17.55	12.71	6.74	8.95	18.92	12.71
9	3	13	Free	17.14	12.31	5.12	4.7	15.32	12.31
9	3	14	Free	17.42	11.37	7.43	3.24	19.22	11.37
9	3	15	Free	16.96	12.9	7.47	5.67	14.36	12.9
9	3	16	Free	17.76	13.13	6.23	6.4	16.57	13.13
9	3	17	Free	16.29	12.48	4.98	5.73	15.76	12.48
9	3	18	Free	17.28	12.94	7.27	7.8	14.56	12.94
9	3	19	Free	16.4	11.97	6.11	5.81	12.61	11.97
9	3	20	Free	14.52	11.82	4.73	6.94	12.04	11.82
9	3	21	Free	17.41	12.79	6.62	8.21	14.84	12.79
9	3	22	Free	17.11	12.33	7.99	5.32	12.21	12.33
9	3	23	Free	19.06	12.56	7.14	6.34	14.14	12.56
9	3	24	Free	17.37	14.51	6.56	5.71	14.73	14.51
9	3	25	Free	12.07	12.33	4.83	6.6	8.51	12.33
9	3	26	Free	15.72	13.71	7.43	6.27	12.29	13.71
9	3	27	Free	13.94	13.99	7.3	5.69	9.39	13.99
9	3	28	Free	14.2	12.86	5.86	5.04	10.34	12.86
9	3	29	Free	17.23	11.76	6.05	4.46	14.61	11.76
9	3	30	Free	17.45	12.68	6.35	5.35	15.75	12.68
9	3	31	Free	18.68	12.47	6.2	6.86	15.42	12.47
9	3	32	Free	21.62	14.62	5.86	5.87	22.38	14.62
9	3	33	Free	18.7	12.55	5.9	4.84	17.42	12.55
9	3	34	Free	19.25	14.54	5.47	5.57	17.76	14.54
9	3	35	Free	14.68	14.28	4.52	4.76	12.6	14.28
9	3	36	Free	16.43	12.05	4.9	5.18	14.96	12.05
9	3	37	Free	17.51	10.75	5.65	4.93	14.71	10.75
9	3	38	Free	10.73	11.37	5.54	5.95	7.85	11.37
9	3	39	Free	14.4	13.06	6.04	6.22	13.47	13.06
9	3	40	Free	13.47	12.92	5.29	5.16	14.07	12.92
10	1	1	Free	19.78	12.71	11.31	10.67	10.19	12.71
10	1	2	Free	17.03	16.95	11.44	13.2	6.87	16.95
10	1	3	Free	14.48	13.93	9	13.25	7	13.93
10	1	4	Free	13.33	11.18	9.32	9.96	5.39	11.18
10	1	5	Free	16.47	10.74	11.66	10.03	5.98	10.74
10	1	6	Free	16.89	12.56	11.79	12.5	5.59	12.56
10	1	7	Free	15.16	13.96	10.38	12.72	7.36	13.96
10	1	8	Free	11.96	13.43	9.21	12.81	4.32	13.43
10	1	9	Free	16.81	13.56	10	11.99	7.98	13.56
10	1	10	Free	16.55	9.74	12.05	9.18	5.81	9.74
10	1	11	Free	15.4	12.1	10.91	11.59	5.65	12.1
10	1	12	Free	11.38	11.2	7.97	10.34	4.3	11.2
10	1	13	Free	16.5	13.46	10.43	12.14	7.73	13.46
10	1	14	Free	15.91	10.52	8.88	9.05	8.23	10.52
10	1	15	Free	15.7	12.38	9.47	10.18	8.17	12.38
10	1	16	Free	15.54	11.49	10.25	10.68	6.5	11.49
10	1	17	Free	17.21	11.89	11.23	11.09	7.59	11.89
10	1	18	Free	18.44	12.85	13.11	10.85	7.04	12.85
10	1	19	Free	15.05	12.41	10.57	11.52	5.24	12.41
10	1	20	Free	14.19	12.43	9.63	11.59	5.24	12.43
10	1	21	Free	19.69	12.3	11.51	11.42	9.94	12.3
10	1	22	Free	12.61	10.1	8.49	8.9	6.26	10.1
10	1	23	Free	12.5	10.62	9.26	10.59	4.13	10.62
10	1	24	Free	16.07	13.28	11.6	12.3	5.68	13.28
10	1	25	Free	19.48	10.16	13.22	9.61	7.66	10.16
10	1	26	Free	15.27	10.64	10.11	10.23	6.36	10.64
10	1	27	Free	13.4	10.79	8.4	10.23	5.54	10.79
10	1	28	Free	13.42	8.93	9.87	8.42	4.16	8.93
10	1	29	Free	13.72	10.21	9.75	9.75	5.17	10.21
10	1	30	Free	15.3	13.03	9.48	11.81	7.32	13.03
10	1	31	Free	15.77	12.06	11.27	11.14	6.21	12.06
10	1	32	Free	15.23	13.21	11.9	12.11	4.95	13.21
10	1	33	Free	15.59	8.1	13.07	7.68	3.66	8.1
10	1	34	Free	14.14	9.64	9.81	9.4	5.52	9.64
10	1	35	Free	13.03	10.54	9.71	9.98	4.29	10.54
10	1	36	Free	11.56	10.25	8.68	8.93	4.89	10.25
10	1	37	Free	15.61	12.21	9.34	10.75	7.69	12.21
10	1	38	Free	15.88	12.02	11.11	11.11	5.94	12.02
10	1	39	Free	18.24	11.94	11.47	10.04	8.01	11.94
10	1	40	Free	12.73	11.17	8.53	10.91	5.3	11.17
10	2	1	Left-Right	23.23	12.76	11.98	9.62	13.74	12.76
10	2	2	Left-Right	21.31	12.69	13.93	10.32	9.41	12.69
10	2	3	Left-Right	19.89	13.29	12.29	11.23	9.13	13.29
10	2	4	Left-Right	22.25	13.58	13.73	11.48	9.56	13.58
10	2	5	Left-Right	21.17	12.22	14.3	9.9	8.04	12.22
10	2	6	Left-Right	22.32	13.34	14.14	9.91	9.42	13.34
10	2	7	Left-Right	21.46	13.68	13.62	10.57	8.87	13.68
10	2	8	Left-Right	21.16	13.64	12.2	10.1	10.23	13.64
10	2	9	Left-Right	20.53	14.08	13.46	11.39	8.71	14.08
10	2	10	Left-Right	20.84	14.54	11.38	11.33	10.46	14.54
10	2	11	Left-Right	21.08	12.28	11.81	8.8	10.42	12.28
10	2	12	Left-Right	19.77	14.03	12.07	10.41	8.93	14.03
10	2	13	Left-Right	25.86	14.32	14.62	10.39	12.3	14.32
10	2	14	Left-Right	23.2	12.12	13.97	8.75	10.93	12.12
10	2	15	Left-Right	23.04	14.87	13.04	10.73	10.81	14.87
10	2	16	Left-Right	21.57	12.16	12.37	8.85	10.43	12.16
10	2	17	Left-Right	21.77	14.46	13.07	10.91	10.17	14.46
10	2	18	Left-Right	23.93	13.14	13.09	9.51	11.77	13.14
10	2	19	Left-Right	22.39	13.1	13.29	10.27	10.25	13.1
10	2	20	Left-Right	21.26	13.15	11.03	9.31	11.44	13.15
10	2	21	Left-Right	20.54	15.83	12.08	10.9	10.13	15.83
10	2	22	Left-Right	17.6	12.78	11.68	9.01	7.12	12.78
10	2	23	Left-Right	19.22	13.73	10.63	9.38	9.84	13.73
10	2	24	Left-Right	18.23	15.75	10.63	11	8.45	15.75
10	2	25	Left-Right	21.07	15.19	11.48	10.74	10.21	15.19
10	2	26	Left-Right	21.61	15.48	12.58	11.23	9.66	15.48
10	2	27	Left-Right	18.99	15.55	10.86	11.44	9.32	15.55
10	2	28	Left-Right	21.39	15.73	11.47	11.31	10.86	15.73
10	2	29	Left-Right	20.57	13.66	10.71	9.6	11.23	13.66
10	2	30	Left-Right	19.1	14.16	10.89	9.13	8.88	14.16
10	2	31	Left-Right	18.24	14.48	10.82	10.42	9.15	14.48
10	2	32	Left-Right	18.86	15.98	10.92	12.21	8.67	15.98
10	2	33	Left-Right	19.88	12.45	10.64	9.21	9.61	12.45
10	2	34	Left-Right	21.15	15.31	12.76	10.09	9.45	15.31
10	2	35	Left-Right	20.8	12.24	11.54	8.98	10.58	12.24
10	2	36	Left-Right	19.11	15.93	11.27	11.2	8.15	15.93
10	2	37	Left-Right	19.94	14.1	10.79	9.95	9.86	14.1
10	2	38	Left-Right	20.6	15.04	10.25	10.85	11.07	15.04
10	2	39	Left-Right	17.94	14.92	10.47	10.55	8.46	14.92
10	2	40	Left-Right	19.76	15.52	10.45	10.55	10.01	15.52
10	3	1	Radial	14.14	12.25	11.26	12.09	3.76	12.25
10	3	2	Radial	13.74	10.58	10.96	10.25	3.55	10.58
10	3	3	Radial	14.19	12.75	11.36	11.71	3.48	12.75
10	3	4	Radial	15.48	10.78	11.72	10.27	5.09	10.78
10	3	5	Radial	12.55	12.29	10.25	11.25	3.57	12.29
10	3	6	Radial	12.82	10.82	10.33	10.37	4	10.82
10	3	7	Radial	14.34	11.19	11.42	9.81	4.9	11.19
10	3	8	Radial	12.8	11.62	9.99	9.99	4.36	11.62
10	3	9	Radial	11.88	11.79	9.87	10.75	3.76	11.79
10	3	10	Radial	12.26	11.95	9.43	10.37	4.05	11.95
10	3	11	Radial	13.02	13.38	10.88	12.12	3.01	13.38
10	3	12	Radial	13.6	12.37	10.98	11.27	3.95	12.37
10	3	13	Radial	11.08	10.72	9.03	10.09	3.32	10.72
10	3	14	Radial	12.71	10.79	9.33	9.31	4.14	10.79
10	3	15	Radial	13.15	11.16	9.93	9.68	4.62	11.16
10	3	16	Radial	12.6	11.28	10.35	9.88	3.84	11.28
10	3	17	Radial	12.55	11.11	9.68	9.39	4.38	11.11
10	3	18	Radial	10.89	10.64	8.85	9.36	3.23	10.64
10	3	19	Radial	12.24	11.76	10.49	10.8	3.39	11.76
10	3	20	Radial	12.64	12.12	10.04	10.58	3.58	12.12
10	3	21	Radial	13.26	10.09	10.32	9.41	5.79	10.09
10	3	22	Radial	12.81	11.36	10.39	10.66	3.31	11.36
10	3	23	Radial	13.65	10.96	10.63	9.79	4.1	10.96
10	3	24	Radial	11.86	9.7	9.19	8.9	3.04	9.7
10	3	25	Radial	11.83	9.72	9.42	8.77	3.35	9.72
10	3	26	Radial	11.46	11.19	9.15	10.04	3.33	11.19
10	3	27	Radial	13.28	12.03	9.81	10.4	4.64	12.03
10	3	28	Radial	12.91	11.67	10.44	10.47	3.58	11.67
10	3	29	Radial	13.7	12.78	10.64	11.45	3.77	12.78
10	3	30	Radial	11.98	11.62	9.34	10.33	3.68	11.62
10	3	31	Radial	12.9	10.5	9.87	9.12	3.9	10.5
10	3	32	Radial	11.84	12.07	9.15	10.39	4.46	12.07
10	3	33	Radial	13.87	11.08	11.37	9.89	3.65	11.08
10	3	34	Radial	11.39	11.79	8.49	10.57	3.95	11.79
10	3	35	Radial	12.45	9.61	9.52	8.67	3.81	9.61
10	3	36	Radial	15.09	12.15	11.9	11.79	4.32	12.15
10	3	37	Radial	12.96	9.6	10.56	8.85	3.65	9.6
10	3	38	Radial	12.68	9.36	9.95	8.61	3.59	9.36
10	3	39	Radial	12.02	11.69	9.26	10.58	3.92	11.69
11	1	1	Left-Right	19.94	10.39	15.48	7.97	6.74	10.39
11	1	2	Left-Right	15.93	11.85	11.12	10.85	6.41	11.85
11	1	3	Left-Right	16.97	10.55	12.02	9.05	6.06	10.55
11	1	4	Left-Right	16.03	11.54	10.65	9.04	6.6	11.54
11	1	5	Left-Right	14.07	11.33	10.44	9.45	4.93	11.33
11	1	6	Left-Right	15.44	9.21	11.08	7.95	6.83	9.21
11	1	7	Left-Right	16.37	10.19	9.82	7.57	8.26	10.19
11	1	8	Left-Right	16.98	11.62	12.22	7.92	6.48	11.62
11	1	9	Left-Right	15.95	11.78	11.34	8.49	5.79	11.78
11	1	10	Left-Right	17.76	13.05	13.54	9.69	5.77	13.05
11	1	11	Left-Right	16.14	11.97	10.79	8.61	6.22	11.97
11	1	12	Left-Right	16.93	10.41	10.26	8.33	8.18	10.41
11	1	13	Left-Right	16.87	12.61	9.98	9.16	7.73	12.61
11	1	14	Left-Right	17.56	10.8	10.22	8.95	9.68	10.8
11	1	15	Left-Right	16.03	10.37	10.69	8.1	6.87	10.37
11	1	16	Left-Right	18.11	9.07	11.95	6.96	7.88	9.07
11	1	17	Left-Right	17.18	11.13	11.71	8.68	7.46	11.13
11	1	18	Left-Right	13.81	12.67	9.81	9.72	6.17	12.67
11	1	19	Left-Right	17.27	10.09	11.59	8.56	7.46	10.09
11	1	20	Left-Right	17.03	12.16	14.01	8.9	5.33	12.16
11	1	21	Left-Right	14.97	9.52	12.62	8.58	3.34	9.52
11	1	22	Left-Right	18.42	10.91	15.45	7.84	4.41	10.91
11	1	23	Left-Right	16.58	12.87	12.28	9.29	5.87	12.87
11	1	24	Left-Right	18.2	11.19	12.89	7.55	6.6	11.19
11	1	25	Left-Right	16.21	11.88	13.3	8.1	3.53	11.88
11	1	26	Left-Right	16.88	11.39	13.4	7.47	4.99	11.39
11	1	27	Left-Right	15.93	10.89	12.85	8.76	3.82	10.89
11	1	28	Left-Right	16.85	11.18	15.08	9.09	2.9	11.18
11	1	29	Left-Right	18.66	11.46	14.53	8.32	4.83	11.46
11	1	30	Left-Right	18.13	12.93	14.4	9.32	5.11	12.93
11	1	31	Left-Right	20.11	12.48	14.75	8.58	6.61	12.48
11	1	32	Left-Right	16.05	12.02	10.95	8.34	6.09	12.02
11	1	33	Left-Right	15.43	10.32	10.18	7.51	6.5	10.32
11	1	34	Left-Right	16.58	12.66	12.75	9.75	4.83	12.66
11	1	35	Left-Right	17.2	11.67	12.57	8.58	5.85	11.67
11	1	36	Left-Right	18.93	11.33	14.43	8.27	5.29	11.33
11	1	37	Left-Right	18.49	11.88	10.95	8.54	8.53	11.88
11	1	38	Left-Right	17.41	11.46	10.66	7.77	8.2	11.46
11	1	39	Left-Right	16.34	9.94	10.35	6.17	7.2	9.94
11	1	40	Left-Right	17.21	12.24	11.05	9.08	7.79	12.24
11	2	1	Radial	18.24	11.55	15.81	11.21	3.62	11.55
11	2	2	Radial	19.21	12.5	14.77	10.6	6.23	12.5
11	2	3	Radial	16.93	10.61	13.44	9.36	4.25	10.61
11	2	4	Radial	17.71	10.34	14.55	9.89	4.83	10.34
11	2	5	Radial	16.41	9.78	12.6	9.08	5.15	9.78
11	2	6	Radial	15.85	10.38	12.08	9.91	5.41	10.38
11	2	7	Radial	15.62	10.45	12.62	9.8	4	10.45
11	2	8	Radial	15.88	11.62	12.19	11.09	4.83	11.62
11	2	9	Radial	15.07	9.47	10.9	7.81	5.76	9.47
11	2	10	Radial	15.58	11.96	12.64	11.54	4.12	11.96
11	2	11	Radial	16.05	10.79	10.96	8.39	6.29	10.79
11	2	12	Radial	15.56	11.83	12.55	11.08	4.52	11.83
11	2	13	Radial	15.84	10.85	11.97	10.54	5.27	10.85
11	2	14	Radial	15.85	10.13	11.61	9.74	6.12	10.13
11	2	15	Radial	12.86	9.53	9.98	8.79	3.9	9.53
11	2	16	Radial	16.92	10.72	14.33	9.95	3.87	10.72
11	2	17	Radial	16.89	10.07	13.43	8.84	5.31	10.07
11	2	18	Radial	14.85	10.57	11.95	10.39	4.14	10.57
11	2	19	Radial	13.97	11.62	10.09	10.36	5.13	11.62
11	2	20	Radial	16.43	12.26	12.36	10.88	4.89	12.26
11	2	21	Radial	16.1	9.7	12.68	9.79	5.66	9.7
11	2	22	Radial	16.69	13.23	11.94	12.45	5.62	13.23
11	2	23	Radial	15.81	10.51	11.11	8.57	5.53	10.51
11	2	24	Radial	15.23	10.41	10.67	9.81	6.2	10.41
11	2	25	Radial	18.68	11.13	12.67	10.07	6.83	11.13
11	2	26	Radial	15.37	11.55	9.4	10	7.5	11.55
11	2	27	Radial	15.97	11.59	10.68	9.37	6.66	11.59
11	2	28	Radial	13.89	11.97	10.57	10.17	4.94	11.97
11	2	29	Radial	15.36	17.86	10.3	12.33	6.27	17.86
11	2	30	Radial	12.26	9.38	7.83	9.52	5.61	9.38
11	2	31	Radial	14.16	10.4	9.39	9.85	5.54	10.4
11	2	32	Radial	13.81	11.43	9.84	9.69	4.98	11.43
11	2	33	Radial	17.24	24.73	10.22	10.77	8.73	24.73
11	2	34	Radial	14.6	12.4	11.36	11.3	4.6	12.4
11	2	35	Radial	12.73	11.74	8.89	9.78	5	11.74
11	2	36	Radial	15.8	11.04	11.82	10.3	5.22	11.04
11	2	37	Radial	15.56	10.3	9.68	9.08	6.62	10.3
11	2	38	Radial	12.23	11.13	8.38	10.03	4.86	11.13
11	2	39	Radial	16.51	10.35	12.56	9.04	5.04	10.35
11	2	40	Radial	14.63	12.62	10.21	10.75	5.49	12.62
11	3	1	Free	12.7	9.6	10.39	9.13	4.26	9.6
11	3	2	Free	12.67	9.6	8.32	8.52	5.48	9.6
11	3	3	Free	15.76	9.54	10.27	7.77	6.86	9.54
11	3	4	Free	11.91	8.7	7.38	7.41	4.64	8.7
11	3	5	Free	14.84	10.88	9.3	9.24	6.69	10.88
11	3	6	Free	13.08	10.78	7.52	8.79	7.09	10.78
11	3	7	Free	12.25	9.43	6.74	8.67	5.94	9.43
11	3	8	Free	14.42	10.76	10.16	8.9	5.88	10.76
11	3	9	Free	14.22	9.09	9.71	7.72	6.1	9.09
11	3	10	Free	11.69	8.54	7.97	7.7	5.42	8.54
11	3	11	Free	13.34	10.66	7.97	8.98	6.17	10.66
11	3	12	Free	12.55	9.35	6.62	8.02	6.15	9.35
11	3	13	Free	13.54	9.83	9.85	8.77	4.74	9.83
11	3	14	Free	13.77	9.63	8.57	8	5.78	9.63
11	3	15	Free	11.22	19	7.17	19.89	4.54	19
11	3	16	Free	13.82	12.06	10.13	11.28	5.53	12.06
11	3	17	Free	15.55	9.44	10.35	8.46	5.86	9.44
11	3	18	Free	12.59	8.21	7.97	7.05	4.47	8.21
11	3	19	Free	13.05	9.48	9.1	9	4.61	9.48
11	3	20	Free	12.61	12.62	9.54	9.06	4.98	12.62
11	3	21	Free	15.51	10.94	9.6	9.14	7.64	10.94
11	3	22	Free	16.72	16.04	8.51	7.89	10.85	16.04
11	3	23	Free	15.69	10.84	8.76	8.33	8.5	10.84
11	3	24	Free	14.46	9.53	7.97	8.13	7.83	9.53
11	3	25	Free	14.88	13.5	8.38	11.35	7.78	13.5
11	3	26	Free	16.05	10.59	8.36	8.28	8.3	10.59
11	3	27	Free	14.74	9.54	8.9	8.42	7.09	9.54
11	3	28	Free	13.69	10.28	7.01	8.53	7.52	10.28
11	3	29	Free	15.33	11.18	8.65	8.73	8.35	11.18
11	3	30	Free	14.68	9.99	11.49	9.29	4.77	9.99
11	3	31	Free	13.2	7.99	7.27	6.86	6.49	7.99
11	3	32	Free	17.08	8.62	10.35	7.02	7.74	8.62
11	3	33	Free	16.61	9.13	10.05	8.41	7.93	9.13
11	3	34	Free	14.62	9.69	9.12	8.41	6.29	9.69
11	3	35	Free	17.34	12.9	10.52	11.6	8.46	12.9
11	3	36	Free	15.8	10.02	7.36	9.48	9.4	10.02
11	3	37	Free	13.93	9.55	6.96	8.29	8	9.55
11	3	38	Free	13.54	9.99	7.59	8.34	6.09	9.99
11	3	39	Free	11.8	9.37	6.53	7.94	6.5	9.37
12	1	1	Radial	12.85	13.01	10.55	12.1	4.8	13.01
12	1	2	Radial	12.98	8.57	10.56	7.36	4.53	8.57
12	1	3	Radial	16.32	10.06	11.26	8.92	9.51	10.06
12	1	4	Radial	13.44	9.6	9.78	8.7	6.48	9.6
12	1	5	Radial	13.73	9.24	9.05	7.72	4.47	9.24
12	1	6	Radial	13.73	10.83	9.87	8.23	6.02	10.83
12	1	7	Radial	15.35	8.43	11.3	6.71	7.14	8.43
12	1	8	Radial	12.32	11.77	9.87	11.21	5.31	11.77
12	1	9	Radial	13.68	8.45	9.61	7.14	4.29	8.45
12	1	10	Radial	12.73	10.24	10.09	8.05	4.46	10.24
12	1	11	Radial	13.08	11.45	10.6	9.47	3.63	11.45
12	1	12	Radial	12.86	18.49	9.95	17.36	4.76	18.49
12	1	13	Radial	12.49	14.2	8.25	10.77	5.55	14.2
12	1	14	Radial	11.99	9.55	7.52	6.82	7.65	9.55
12	1	15	Radial	12.96	13.6	8.58	10.83	6.25	13.6
12	1	16	Radial	11.37	13.86	7.84	12.35	5.13	13.86
12	1	17	Radial	13.43	15.17	10.59	15.45	4.05	15.17
12	1	18	Radial	14.04	13.83	11.81	13.95	3.86	13.83
12	1	19	Radial	12.6	9.55	8.82	8.59	3.8	9.55
12	1	20	Radial	9.96	9.24	7.48	7.58	3.81	9.24
12	1	21	Radial	13.6	10.06	10.45	8.32	6.2	10.06
12	1	22	Radial	12.3	18.67	10.46	17.84	2.51	18.67
12	1	23	Radial	12.28	9.54	10.17	8.71	3.04	9.54
12	1	24	Radial	11.83	13.34	9.54	9.83	3.43	13.34
12	1	25	Radial	18.1	12.43	10.22	7.38	13.81	12.43
12	1	26	Radial	12.33	10.35	9.53	7.87	4.01	10.35
12	1	27	Radial	11.52	8.3	9.12	6.43	4.03	8.3
12	1	28	Radial	11.71	10.8	8.35	9.58	4.47	10.8
12	1	29	Radial	11.64	9.7	9.5	7.77	4.02	9.7
12	1	30	Radial	14.56	9.55	9.32	8.12	5.54	9.55
12	1	31	Radial	12.5	8.99	9.15	6.92	4.65	8.99
12	1	32	Radial	13.7	7.7	10.25	6.08	4.25	7.7
12	1	33	Radial	14.07	7.95	11.03	6.57	4.28	7.95
12	1	34	Radial	12.87	11.05	8.94	8.52	5.09	11.05
12	1	35	Radial	14.15	9.33	11.66	7.48	3.63	9.33
12	1	36	Radial	11.42	17.85	9.2	16.84	3.33	17.85
12	1	37	Radial	14.29	8.59	9.89	6.21	5.56	8.59
12	1	38	Radial	12.62	8.43	8.67	6.6	4.52	8.43
12	1	39	Radial	11.48	8.79	8.58	6.99	3.36	8.79
12	2	1	Free	16.62	9.76	13.17	8.99	5.33	9.76
12	2	2	Free	14.36	7.84	10.64	6.2	4	7.84
12	2	3	Free	13.86	8.19	12	7.89	2.33	8.19
12	2	4	Free	16.91	10.16	13.87	8.04	3.94	10.16
12	2	5	Free	18.4	8.08	14.38	7.03	5.66	8.08
12	2	6	Free	13.43	8.79	10.26	7.87	4.37	8.79
12	2	7	Free	16.85	16.31	12.16	12.58	6.7	16.31
12	2	8	Free	13.64	10.16	10.34	9.15	5.08	10.16
12	2	9	Free	12.38	7.19	9.35	6.35	5.4	7.19
12	2	10	Free	16.82	11.19	7.37	9.32	9.52	11.19
12	2	11	Free	14.53	8.25	9.57	7.4	6.07	8.25
12	2	12	Free	13.28	9.51	9.65	8.53	4	9.51
12	2	13	Free	14.24	7.5	11.4	6.61	3.61	7.5
12	2	14	Free	12.96	10.34	10.03	9.77	3.7	10.34
12	2	15	Free	15.88	9.89	11.33	8.98	5.24	9.89
12	2	16	Free	15.33	7	10.7	6.23	5.9	7
12	2	17	Free	14.84	9.25	10.22	7.51	5.54	9.25
12	2	18	Free	14.03	8.58	10.14	7.55	5.5	8.58
12	2	19	Free	12.13	10.17	8.81	8.56	3.46	10.17
12	2	20	Free	12.72	7.96	8	7.5	5.57	7.96
12	2	21	Free	17.5	10.94	10.45	8.8	8.24	10.94
12	2	22	Free	16.39	8.5	12.94	8.34	6.67	8.5
12	2	23	Free	15.97	10.85	10.62	8.6	6.9	10.85
12	2	24	Free	15.11	7.65	11.81	6.93	4.74	7.65
12	2	25	Free	16.78	8.43	11.79	7.26	6.99	8.43
12	2	26	Free	16.13	7.93	12.66	7.64	4.42	7.93
12	2	27	Free	13.25	8.78	9.59	7.3	4.53	8.78
12	2	28	Free	14.6	8.34	12.11	7.76	4.11	8.34
12	2	29	Free	11.5	13.85	8.85	11.51	3.62	13.85
12	2	30	Free	10.83	17.4	8.32	16.22	3.72	17.4
12	2	31	Free	12.29	12.31	9.23	10.48	4.71	12.31
12	2	32	Free	14.46	9.54	8.43	7.07	6.89	9.54
12	2	33	Free	12.72	9.1	7.84	7.73	6.54	9.1
12	2	34	Free	14.17	9.09	10.5	8.34	3.75	9.09
12	2	35	Free	14.39	6.86	8.32	6.05	7.3	6.86
12	2	36	Free	14.65	10.3	10.21	9.68	5.77	10.3
12	2	37	Free	12.18	9.07	8.54	7.12	4.42	9.07
12	2	38	Free	18.63	7.85	11.86	7.03	8.56	7.85
12	2	39	Free	12.04	9.89	9.57	8.27	4.43	9.89
12	2	40	Free	14.85	8.17	9.58	7.61	6.36	8.17
12	2	41	Free	14.85	8.17	9.58	7.61	6.36	8.17
12	3	1	Left-Right	18.86	9.97	13.66	7.9	8.47	9.97
12	3	2	Left-Right	21.78	11.57	11.4	8.77	12.51	11.57
12	3	3	Left-Right	21.99	9.38	14.13	7.13	10.5	9.38
12	3	4	Left-Right	20.69	9.68	9.48	5.8	14.01	9.68
12	3	5	Left-Right	19.29	12.29	9.59	10.35	11.49	12.29
12	3	6	Left-Right	22.16	12.06	12.35	9.1	12.3	12.06
12	3	7	Left-Right	18.71	11.47	8.69	8.98	11.75	11.47
12	3	8	Left-Right	21.97	12.13	10.21	9.75	13.16	12.13
12	3	9	Left-Right	23.62	12.81	12.67	9.09	14.11	12.81
12	3	10	Left-Right	22.18	12.21	11.88	9.61	11.95	12.21
12	3	11	Left-Right	17.28	10.3	9.02	6.25	10.31	10.3
12	3	12	Left-Right	19.33	21.18	11.18	22.03	10.92	21.18
12	3	13	Left-Right	19.98	12.22	10.42	10.42	12.73	12.22
12	3	14	Left-Right	20.46	11.3	10.64	7.72	11.47	11.3
12	3	15	Left-Right	21.54	7.81	10.99	6.47	12.81	7.81
12	3	16	Left-Right	21.68	12.52	11.1	8.26	12.09	12.52
12	3	17	Left-Right	18.76	11.86	11.49	9.49	10.52	11.86
12	3	18	Left-Right	21.11	10.89	11.49	8.46	11.75	10.89
12	3	19	Left-Right	20.17	10.74	11.95	7.53	10.4	10.74
12	3	20	Left-Right	21.45	12.46	11.66	7.8	12.45	12.46
12	3	21	Left-Right	16.2	9.23	11.99	7.63	7.46	9.23
12	3	22	Left-Right	22.44	11.19	13.07	9.14	13.12	11.19
12	3	23	Left-Right	19.01	10.51	11.2	8.71	9.12	10.51
12	3	24	Left-Right	17.99	12.61	12.09	10.33	8.4	12.61
12	3	25	Left-Right	20.92	12.96	12.02	9.53	12.49	12.96
12	3	26	Left-Right	18.65	13.58	12.78	10.66	8.65	13.58
12	3	27	Left-Right	18.92	10.14	10.31	7.13	9.89	10.14
12	3	28	Left-Right	16.2	8.15	10.9	6.59	6.98	8.15
12	3	29	Left-Right	15.75	12.05	11.17	10.83	6.51	12.05
12	3	30	Left-Right	16.45	12.81	13.26	10.01	6.19	12.81
12	3	31	Left-Right	17.08	9.22	11.55	6.61	7.9	9.22
12	3	32	Left-Right	21.31	11.04	13.98	8.01	9.94	11.04
12	3	33	Left-Right	18.59	14.06	12.6	10.57	9.28	14.06
12	3	34	Left-Right	19.57	12.52	14.4	10.83	7.78	12.52
12	3	35	Left-Right	20.67	11.48	13.02	8.52	10.5	11.48
12	3	36	Left-Right	17.33	10.08	8.61	7.47	9.85	10.08
12	3	37	Left-Right	16.18	12.08	11.16	9.76	7.4	12.08
12	3	38	Left-Right	19.66	10.6	13.7	8.51	8.57	10.6
12	3	39	Left-Right	20.3	10.02	13.26	7.4	9.16	10.02
12	3	40	Left-Right	18.03	12.2	9.87	9.17	10.25	12.2
