# Supplementary material for: Influence of Systematic Gaze Patterns in Navigation and Search Tasks with Simulated Retinitis Pigmentosa
Source: Brain Sci. 2021 Feb 12;11(2):223. doi: 10.3390/brainsci11020223 (PMC7917782; doi:10.3390/brainsci11020223)
Supplement: Supplementary file 1 [file brainsci-11-00223-s001.zip › Table S5 - Questionnaire Results.xlsx]

## Sheet: Sheet1
Participant	1	2	3	4	5	6	7	8	9	10	11	12
Age	23	25	21	24	27	20	23	19	23	27	23	24
Sex	m	m	f	f	f	m	f	f	m	f	f	f
Controller experience	1	1	1	0	0.5	0.5	0.5	0.5	1	0.5	0	0.5
VR experience	0	0	0.5	0	0	0	0.5	0.5	0.5	0.5	0.5	0
Navigation Success Free	4	3	3	2	3	3	3	3	4	3	4	4
Search Success Free	3	4	2	3	3	3	4	4	4	4	4	2
Navigation Success Left-Right	3	3	3	3	3	3	3	3	4	3	3	3
Search Success Left-Right	3	3	2	3	3	3	4	4	4	4	4	3
Navigation Success Radial	3	4	1	2	2	3	2	3	3	4	4	3
Search Success Radial	3	3	3	3	3	3	3	4	4	3	3	3
Eye strain Navigation Left-Right	2	3	2	2	3	2	3	1	1	2	3	2
Eye strain Search Left-Right	2	3	2	2	1	2	2	1	1	2	2	2
Mental strain Navigation Left-Right	3	2	2	2	4	2	2	1	2	3	2	2
Mental strain Search Left-Right	3	2	2	2	2	2	2	1	1	2	2	2
Eye strain Navigation Radial	2	4	3	2	3	4	3	3	2	3	1	3
Eye strain Search Radial	2	4	3	2	3	4	3	3	2	2	3	3
Mental strain Navigation Radial	2	3	2	2	3	2	3	2	3	3	2	4
Mental strain Search Radial	2	2	2	2	3	2	3	2	3	3	2	2
Easier pattern	left-right	left-right	left-right	left-right	left-right	left-right	left-right	left-right	left-right	left-right	left-right, but felt safer in navigation with radial pattern	left-right
Can adapt to pattern with longer training?	yes, both	yes, lr	yes, lr	yes, both	yes, lr	yes, lr	no	yes, both	yes, lr	yes, already noticed during training	yes, both	yes, if FoV is limited
